# Supplementary material for: How to catch trends using MeSH terms analysis?
Source: Scientometrics. 2022 Feb 21;127(4):1953–67. doi: 10.1007/s11192-022-04292-y (PMC8859845; doi:10.1007/s11192-022-04292-y)
Supplement: Supplementary file 2 — Supplementary file2 (XLSX 242 kb) [file 11192_2022_4292_MOESM2_ESM.xlsx]

## Sheet: S1 - PM absolute
Qty.prec2009-2010	Qty.prec2010-2011	Qty.prec2011-2012	Qty.prec2012-2013	Qty.prec2013-2014	Qty.prec2014-2015	Qty.prec2015-2016	Qty.prec2016-2017	Qty.prec2017-2018	Mesh	CATEGORY
736	1008	1351	1472	1740	1954	2320	2330	2362	Precision Medicine	E
53	93	99	174	195	215	279	324	379	Prognosis	E
100	129	141	188	240	290	342	325	346	Treatment Outcome	E
50	70	85	90	159	188	224	218	278	Risk Factors	E
43	73	92	155	218	280	294	287	331	Genetic Predisposition to Disease	C
16	20	18	43	57	66	87	115	188	Retrospective Studies	E
22	84	127	186	222	273	319	303	243	Molecular Targeted Therapy	E
83	100	127	187	254	303	341	421	384	Biomarkers, Tumor	D
18	27	33	38	54	83	93	117	139	Disease Progression	C
140	135	231	282	311	396	499	552	542	Neoplasms	C
8	16	22	34	48	83	90	94	137	Cohort Studies	E
23	56	56	69	95	129	138	148	160	Genome-Wide Association Study	E
40	49	77	66	88	115	109	120	140	Risk Assessment	E
35	55	59	78	101	139	151	184	186	Gene Expression Profiling	E
5	12	15	19	39	58	87	80	118	Case-Control Studies	E
96	111	134	161	239	270	337	305	279	Antineoplastic Agents	D
74	89	91	88	79	111	132	140	145	Clinical Trials as Topic	E
39	30	40	54	68	89	86	93	105	Models, Biological	E
51	89	105	133	159	168	231	280	328	Biomarkers	D
5	18	28	27	42	59	67	88	104	Prospective Studies	E
0	7	28	58	98	132	209	242	186	High-Throughput Nucleotide Sequencing	E
27	35	41	52	62	79	96	111	104	Reproducibility of Results	E
15	34	21	42	75	71	96	127	98	Neoplasm Staging	E
8	17	16	23	26	35	52	98	100	Disease Models, Animal	C,E
8	10	8	28	25	39	43	71	94	Survival Analysis	E
42	42	50	78	99	100	96	79	86	Patient Selection	E
10	19	24	30	35	36	62	71	81	Severity of Illness Index	E
9	16	22	32	32	43	97	107	134	Immunotherapy	E
55	83	96	124	153	150	132	149	166	Genetic Testing	E
5	11	24	35	53	57	72	65	73	Follow-Up Studies	E
8	7	15	30	28	29	53	49	72	Models, Statistical	E
18	20	24	25	34	42	61	56	69	Surveys and Questionnaires	E
3	7	12	10	15	17	25	38	67	Cross-Sectional Studies	E
0	6	9	16	25	27	46	66	79	Xenograft Model Antitumor Assays	E
10	14	24	25	30	48	58	60	87	Magnetic Resonance Imaging	E
19	29	35	41	61	65	121	67	60	Combined Modality Therapy	E
6	7	10	14	23	36	52	49	61	Kaplan-Meier Estimate	E
18	34	25	41	40	57	64	70	75	Randomized Controlled Trials as Topic	E
7	13	16	26	41	50	76	81	74	Genetic Association Studies	E
11	18	20	21	54	65	73	95	103	MicroRNAs	D
37	54	67	92	104	144	154	159	169	Lung Neoplasms	C
8	9	13	23	31	46	45	49	57	Sensitivity and Specificity	E
4	25	21	16	20	30	47	58	57	Survival Rate	E
10	11	16	20	33	47	56	61	52	Disease-Free Survival	E
51	68	89	85	111	145	171	166	177	Breast Neoplasms	C
0	0	5	13	13	15	29	33	48	ROC Curve	E
7	8	6	8	24	33	30	34	48	Body Mass Index	E
11	11	14	43	68	84	80	87	63	DNA Mutational Analysis	E
7	0	6	24	21	38	46	57	54	Biopsy	E
26	32	43	58	73	84	88	133	85	Sequence Analysis, DNA	E
13	24	27	33	26	48	58	56	55	Research Design	E
33	41	36	34	63	82	97	92	92	Antineoplastic Combined Chemotherapy Protocols	E
0	8	8	14	20	26	30	36	42	Cluster Analysis	E
13	14	39	55	40	39	57	47	51	Genetic Markers	D
5	17	26	31	41	43	54	46	58	Electronic Health Records	E
5	8	8	17	20	26	36	41	40	Proportional Hazards Models	E
0	0	10	12	9	14	23	19	36	Area Under Curve	E
0	1	6	14	15	19	30	25	34	Prevalence	E
8	14	15	24	49	53	68	75	45	Neoplasm Metastasis	C
9	6	10	16	21	13	19	27	34	Bayes Theorem	E
27	41	53	52	64	74	69	82	86	Carcinoma, Non-Small-Cell Lung	C
43	41	28	27	48	40	48	47	57	Drug Delivery Systems	E
25	20	26	27	29	42	40	45	35	Drug Design	E
6	4	5	0	8	12	14	19	68	Tissue Engineering	E
24	35	48	53	59	58	89	101	74	Drug Discovery	E
6	8	17	20	26	20	39	43	35	Models, Theoretical	E
15	15	19	24	18	21	32	28	46	Chronic Disease	C
5	7	5	0	7	8	13	30	35	Pedigree	E
6	0	17	18	21	29	25	34	35	Decision Support Techniques	E
13	17	13	16	25	35	43	54	63	Neoplasm Proteins	D
2	3	3	9	13	20	20	22	31	Incidence	E
6	24	30	29	47	65	71	60	49	Molecular Diagnostic Techniques	E
0	7	6	14	9	8	26	20	34	Models, Molecular	E
11	5	0	11	12	44	42	62	61	RNA, Messenger	D
18	24	32	40	59	81	71	70	77	Protein Kinase Inhibitors	D
8	14	14	14	23	30	48	33	32	Risk	E
11	21	25	27	40	34	29	55	53	Tomography, X-Ray Computed	E
0	12	11	11	20	23	33	21	31	Pilot Projects	E
0	0	5	11	13	23	30	34	27	Neoplasm Grading	E
0	0	9	13	16	21	30	29	32	Models, Genetic	E
0	7	0	8	11	14	23	13	27	Early Diagnosis	E
3	6	6	13	15	11	13	19	27	Diagnosis, Differential	E
0	0	10	14	17	24	29	22	27	Multivariate Analysis	E
5	13	7	10	12	21	33	29	27	Logistic Models	E
0	0	0	0	10	14	21	24	39	Carcinogenesis	C
0	3	8	7	12	16	25	33	28	Longitudinal Studies	E
9	21	10	21	39	50	62	63	33	Immunohistochemistry	E
0	0	0	9	13	23	21	38	44	Sequence Analysis, RNA	E
10	13	15	19	27	32	31	25	30	Chemotherapy, Adjuvant	E
12	18	30	29	53	41	61	92	83	Asthma	C
0	0	0	0	5	10	20	22	27	Datasets as Topic	E
17	20	19	23	37	36	37	34	37	Drug Therapy, Combination	E
0	5	0	0	11	13	19	32	35	Tumor Suppressor Protein p53	D
6	9	9	22	16	28	25	26	25	Feasibility Studies	E
26	26	39	39	83	70	85	109	82	Colorectal Neoplasms	C
8	6	6	11	16	8	8	15	21	Radiotherapy Dosage	E
0	7	12	3	14	17	16	16	23	Administration, Oral	E
5	11	6	10	16	22	27	22	31	Neoadjuvant Therapy	E
0	5	0	5	7	16	26	48	41	Transcription Factors	D
0	0	7	3	12	13	11	18	24	Linear Models	E
0	0	0	0	5	9	19	26	39	RNA, Long Noncoding	D
12	13	24	21	36	29	34	36	35	Positron-Emission Tomography	E
0	0	0	7	0	11	11	11	25	BRCA1 Protein	D
32	33	28	23	30	36	48	42	50	Antibodies, Monoclonal	D
0	0	0	7	0	0	6	10	22	Disease Susceptibility	C
35	36	26	41	55	60	57	66	47	ErbB Receptors	D
16	23	23	27	34	19	19	22	38	Antibodies, Monoclonal, Humanized	D
6	5	14	22	33	42	33	39	37	Early Detection of Cancer	E
5	11	12	15	18	25	48	51	55	Stomach Neoplasms	C
5	6	7	10	11	9	23	17	19	Double-Blind Method	E
6	0	9	11	12	20	34	23	20	Recurrence	C
6	8	23	15	31	31	45	38	35	Hypoglycemic Agents	D
0	0	6	7	6	10	15	7	20	Drug Combinations	D
0	1	3	8	10	14	14	18	20	Regression Analysis	E
17	16	17	27	48	49	50	38	31	Drug Monitoring	E
9	13	9	17	10	12	16	16	22	Cytochrome P-450 CYP2C19	D
6	0	0	6	7	14	27	19	39	Drug Screening Assays, Antitumor	E
7	20	11	25	36	53	65	65	53	Adenocarcinoma	C
0	0	0	6	7	10	11	18	24	Reactive Oxygen Species	D
6	16	17	11	25	17	31	37	26	Molecular Imaging	E
6	7	4	7	12	23	27	31	19	Odds Ratio	E
0	0	0	0	0	9	12	11	20	BRCA2 Protein	D
0	0	0	9	7	14	19	25	35	Cell Culture Techniques	E
0	12	17	26	17	17	36	36	37	Genetic Therapy	E
0	0	8	7	11	13	17	24	28	Anti-Asthmatic Agents	D
11	12	13	12	24	34	39	53	46	Ovarian Neoplasms	C
16	8	10	9	14	14	22	13	21	Cytochrome P-450 CYP2D6	D
8	4	10	17	9	13	13	25	19	Equipment Design	E
0	5	3	6	10	8	16	20	20	Registries	E
5	11	5	15	13	27	27	28	25	Neoplasm Invasiveness	C
0	0	0	0	10	7	17	14	26	Insulin Resistance	C
0	0	0	7	11	24	27	23	28	Membrane Proteins	D
8	13	17	11	16	28	20	16	18	Drug Administration Schedule	E
8	6	10	9	17	16	24	34	33	Mass Spectrometry	E
13	27	20	41	57	74	86	94	78	Prostatic Neoplasms	C
0	0	0	0	7	10	11	10	20	Patient-Specific Modeling	E
6	10	5	16	30	29	42	43	39	Neoplastic Cells, Circulating	C
14	8	9	18	16	14	32	28	34	Polymerase Chain Reaction	E
0	0	0	0	0	6	14	20	15	Lab-On-A-Chip Devices	E
0	0	5	0	7	0	10	12	26	Polymers	D
0	0	0	0	0	0	12	5	17	Molecular Docking Simulation	E
0	7	8	17	24	23	41	55	45	Carcinoma, Squamous Cell	C
0	11	9	13	12	15	17	19	27	Cell Transformation, Neoplastic	C
13	12	12	10	7	13	14	15	22	Drug Approval	E
0	9	16	21	33	31	37	28	21	Proto-Oncogene Proteins B-raf	D
0	12	14	14	27	33	50	48	59	Pancreatic Neoplasms	C
8	8	10	8	12	22	19	24	29	DNA-Binding Proteins	D
6	6	12	16	15	28	26	24	16	Data Interpretation, Statistical	E
12	15	40	40	74	73	112	91	92	Diabetes Mellitus, Type 2	C
0	0	5	0	0	5	11	10	25	Nerve Tissue Proteins	D
6	0	8	0	8	14	11	19	21	Drug Carriers	E,D
6	14	10	20	30	33	42	55	74	Liver Neoplasms	C
21	25	44	43	58	50	73	76	80	Cardiovascular Diseases	C
5	5	2	0	8	10	15	12	21	Hematopoietic Stem Cell Transplantation	E
0	0	0	10	7	16	26	28	18	Real-Time Polymerase Chain Reaction	E
0	0	1	0	2	5	4	4	30	Tissue Scaffolds	E
17	18	19	28	25	27	43	42	33	Receptor, ErbB-2	D
0	2	7	15	19	17	32	17	24	Imaging, Three-Dimensional	E
0	0	0	0	7	8	12	18	26	Tandem Mass Spectrometry	E
0	5	5	12	12	5	12	0	12	Sample Size	E
7	14	10	13	26	42	37	49	67	Brain Neoplasms	C
8	0	14	10	18	15	31	26	30	Blood Glucose	D
0	0	0	8	6	8	15	20	20	Oncogene Proteins, Fusion	D
5	11	5	16	17	23	26	30	50	Carcinoma, Hepatocellular	C
0	0	0	9	7	13	6	9	28	Percutaneous Coronary Intervention	E
0	8	5	16	23	17	20	17	16	Lymphatic Metastasis	C
0	0	0	7	6	7	16	24	27	Single-Cell Analysis	E
20	33	30	20	20	22	32	44	38	Pharmaceutical Preparations	D
0	0	6	0	13	12	17	17	34	Biological Products	D
12	7	10	17	20	35	25	48	42	DNA	D
0	4	7	0	2	9	16	10	22	Electroencephalography	E
0	0	0	0	8	18	26	31	26	Nuclear Proteins	D
0	0	0	0	0	0	3	0	14	Random Allocation	E
3	6	5	9	19	27	30	29	44	Anti-Bacterial Agents	D
0	3	6	8	8	7	16	17	29	Monitoring, Physiologic	E
5	9	6	0	5	7	7	2	13	Treatment Failure	E
0	5	1	7	15	16	14	12	17	Remission Induction	E
0	0	0	5	7	0	9	11	13	Administration, Inhalation	E
6	0	5	6	5	9	8	5	15	Cytochrome P-450 CYP3A	D
0	0	0	0	0	0	15	14	30	Programmed Cell Death 1 Receptor	D
0	0	4	0	3	6	8	9	15	Geriatric Assessment	E
0	5	0	0	5	8	9	13	18	Carrier Proteins	D
0	0	0	7	7	6	8	12	22	HLA Antigens	D
0	0	0	0	0	5	2	5	13	Models, Economic	E
0	0	0	0	7	9	9	11	13	Cross-Over Studies	E
0	0	5	0	0	8	12	16	14	Transfection	E
0	0	10	15	16	19	23	22	33	Proteome	D
21	12	17	22	30	33	25	23	18	Oligonucleotide Array Sequence Analysis	E
0	5	0	7	6	18	21	24	21	Drug Evaluation, Preclinical	E
0	0	4	9	10	15	17	3	14	Clinical Protocols	E
5	0	8	0	13	9	10	23	37	RNA, Small Interfering	D
0	4	5	0	10	5	11	12	18	Pain Management	E
0	0	0	2	0	0	5	7	13	Statistics, Nonparametric	E
2	6	6	10	15	16	25	18	23	HIV Infections	C
0	0	0	9	14	6	26	22	26	Genotyping Techniques	E
0	0	0	0	0	0	6	7	14	Leukocyte Count	E
8	12	9	15	33	41	46	45	49	Neoplasm Recurrence, Local	C
14	8	13	15	17	15	20	23	25	Anticoagulants	D
0	0	0	8	6	5	4	6	15	Cholesterol, LDL	D
0	0	0	7	9	9	11	26	22	Radiotherapy	E
0	0	0	6	13	16	16	20	25	Histones	D
0	0	0	0	5	7	0	12	11	Amino Acid Substitution	E
5	6	8	8	14	16	27	25	31	Antigens, Neoplasm	D
5	7	6	12	13	16	26	29	27	Leukemia, Myeloid, Acute	C
0	0	0	0	6	8	11	15	13	Microsatellite Instability	C
11	10	8	18	33	24	31	30	18	Proto-Oncogene Proteins p21(ras)	D
0	0	5	0	9	7	12	9	17	Microfluidics	E
0	0	2	5	5	1	6	4	11	Probability	E
5	10	16	11	16	13	20	14	19	Antidepressive Agents	D
0	0	0	0	6	8	9	14	12	Molecular Sequence Annotation	E
5	13	14	13	16	11	16	18	20	Disease	C
0	0	0	5	5	9	11	13	22	Chromatography, Liquid	E
0	7	6	13	12	6	14	14	21	Adrenal Cortex Hormones	D
0	0	0	0	6	6	13	10	16	Drug Repositioning	E
0	0	3	0	5	7	9	10	27	Biocompatible Materials	D
18	21	30	23	21	21	18	16	24	Platelet Aggregation Inhibitors	D
0	5	0	0	8	5	12	11	12	Principal Component Analysis	E
12	6	10	14	18	19	17	18	25	Immunosuppressive Agents	D
5	3	8	8	8	12	15	15	22	Mass Screening	E
0	8	0	10	17	19	24	21	42	Urinary Bladder Neoplasms	C
0	8	0	0	8	12	21	29	33	Epilepsy	C
5	11	14	9	20	18	15	15	12	In Situ Hybridization, Fluorescence	E
0	0	0	0	16	15	14	21	20	Tumor Burden	E
11	12	12	21	40	26	12	16	17	Proto-Oncogene Proteins	D
6	0	7	19	12	10	14	21	22	High-Throughput Screening Assays	E
16	13	17	12	20	24	26	27	24	Diagnostic Imaging	E
0	7	9	12	10	10	21	23	43	Alzheimer Disease	C
0	0	6	0	9	5	10	22	10	Fluorodeoxyglucose F18	D
0	0	5	9	7	7	5	6	11	Monte Carlo Method	E
0	13	8	11	14	20	26	38	45	Pulmonary Disease, Chronic Obstructive	C
9	0	0	0	9	10	3	13	19	Kidney Transplantation	E
7	9	6	11	8	10	15	8	11	Cytochrome P-450 CYP2C9	D
3	5	7	6	7	4	8	2	10	Acute Disease	C
0	0	0	0	0	0	6	14	11	Syndrome	C
0	0	0	6	0	16	21	10	21	Cystic Fibrosis Transmembrane Conductance Regulator	D
0	5	7	11	13	19	22	27	25	Glioblastoma	C
0	0	5	11	14	6	6	9	11	Radiometry	E
0	5	0	0	0	10	12	20	29	Anticonvulsants	D
0	0	0	0	7	12	11	4	10	Quality-Adjusted Life Years	E
5	0	10	7	14	19	22	25	24	Carcinoma, Renal Cell	C
0	17	8	17	16	20	27	25	29	Cancer Vaccines	D
0	7	7	8	12	14	19	21	16	Tumor Suppressor Proteins	D
6	0	7	10	12	40	45	65	33	DNA, Neoplasm	D
0	5	7	0	0	7	11	8	18	Technology, Pharmaceutical	E
6	9	9	6	16	16	22	36	30	Head and Neck Neoplasms	C
0	5	0	0	6	0	5	0	9	Phantoms, Imaging	E
0	7	6	15	15	11	8	10	18	Radiotherapy Planning, Computer-Assisted	E
0	6	9	14	18	20	36	46	60	Inflammation	C
0	0	0	0	0	0	7	11	16	RNA-Binding Proteins	D
0	5	6	9	9	18	18	22	40	Coronary Artery Disease	C
0	0	0	5	6	0	12	7	15	Forced Expiratory Volume	E
0	5	0	0	0	4	6	12	8	Statistics as Topic	E
0	0	0	0	0	0	7	5	13	Biostatistics	E
0	0	0	0	0	0	6	10	14	Desensitization, Immunologic	E
0	0	0	10	11	17	22	24	14	Chromosome Mapping	E
0	0	0	0	0	0	16	16	34	B7-H1 Antigen	D
0	7	0	6	10	10	12	22	18	Flow Cytometry	E
0	0	0	5	10	12	16	20	16	Proto-Oncogene Proteins c-akt	D
0	0	6	0	9	7	6	19	16	Chemoradiotherapy	E
0	9	11	10	22	19	23	16	18	Skin Neoplasms	C
0	5	5	0	6	8	0	11	16	Drug Compounding	E
0	6	7	0	10	13	11	10	10	Drug Dosage Calculations	E
7	11	7	0	10	9	11	11	13	Polyethylene Glycols	D
2	3	3	1	4	6	14	19	22	Critical Care	E
6	0	5	11	20	9	15	13	16	Hydroxymethylglutaryl-CoA Reductase Inhibitors	D
5	7	4	2	7	6	6	7	9	Meta-Analysis as Topic	E
0	0	6	8	0	0	7	2	8	Finite Element Analysis	E
0	1	7	0	0	7	0	5	13	Diagnosis, Computer-Assisted	E
0	0	10	0	0	13	0	18	16	Neuroimaging	E
0	0	0	0	0	6	7	6	8	Organ Size	E
6	5	0	8	7	11	17	23	15	Cisplatin	D
0	0	6	11	10	17	25	17	29	Cystic Fibrosis	C
6	10	10	15	16	26	24	30	25	Blood Pressure	E
0	0	0	8	6	7	7	10	7	Stents	E
0	0	0	7	0	5	0	5	8	Cytodiagnosis	E
0	0	0	0	0	6	8	6	8	Markov Chains	E
5	0	11	9	17	20	28	28	24	Kidney Neoplasms	C
6	13	20	19	30	20	43	32	29	Melanoma	C
0	0	9	7	9	0	19	20	23	Peptides	D
0	0	0	0	0	8	8	20	9	Gene Knockdown Techniques	E
0	0	0	5	0	3	9	11	9	Models, Animal	E
0	0	0	0	0	0	5	5	9	Models, Neurological	E
0	0	0	0	8	0	15	18	11	Repressor Proteins	D
0	5	7	8	9	20	13	26	21	Biosensing Techniques	E
0	0	0	7	6	11	9	17	17	RNA	D
12	16	14	15	16	13	18	14	15	Cytochrome P-450 Enzyme System	D
0	5	6	0	0	11	15	19	23	Esophageal Neoplasms	C
0	0	0	0	0	9	5	10	10	Coculture Techniques	E
0	0	0	0	0	0	12	11	13	Ubiquitin-Protein Ligases	D
0	0	5	14	8	15	17	11	9	Models, Cardiovascular	E
0	0	0	0	0	5	8	4	9	Single-Blind Method	E
0	0	0	0	5	5	5	8	12	Preoperative Care	E
1	2	5	3	5	5	7	3	6	Program Evaluation	E
5	6	6	0	10	10	19	28	21	Inflammatory Bowel Diseases	C
7	9	6	7	10	14	27	19	12	Receptors, Estrogen	D
0	0	0	0	0	2	1	3	9	Hospital Mortality	E
13	10	11	15	8	11	15	15	16	Warfarin	D
0	5	9	7	8	4	10	6	9	Secondary Prevention	E
0	0	0	0	0	7	5	7	12	Adenosine	D
0	0	0	0	6	0	6	15	16	Allergens	D
0	6	10	11	11	14	21	19	14	Antihypertensive Agents	D
0	0	2	0	0	7	10	0	7	Prostheses and Implants	E
0	0	0	0	0	0	0	5	8	Ataxia Telangiectasia Mutated Proteins	D
0	0	0	0	0	0	5	6	12	Antigens, CD	D
0	0	5	7	10	8	14	11	12	Class I Phosphatidylinositol 3-Kinases	D
14	9	10	13	16	13	15	18	18	Antipsychotic Agents	D
0	0	0	0	8	8	12	13	14	NF-kappa B	D
0	0	0	0	0	8	14	15	11	Adaptor Proteins, Signal Transducing	D
0	0	0	0	0	8	5	15	15	Prenatal Diagnosis	E
5	6	9	8	7	16	8	8	10	Specimen Handling	E
0	0	0	0	0	0	5	5	7	Nutrition Surveys	E
0	0	0	0	0	0	1	6	8	Polypharmacy	E
0	0	0	0	0	0	8	7	10	Estrogen Receptor alpha	D
0	0	0	0	0	7	8	5	8	HLA-B Antigens	D
0	0	3	5	10	11	2	11	12	Ultrasonography	E
6	7	9	7	7	10	10	16	18	Multiple Myeloma	C
0	5	5	7	0	9	16	14	23	Doxorubicin	D
0	0	0	0	0	6	9	11	8	Translocation, Genetic	C
0	0	0	0	5	6	6	13	12	Optical Imaging	E
5	0	13	9	13	16	21	16	14	Glycated Hemoglobin A	D
0	0	0	0	0	7	0	10	9	Triglycerides	D
0	0	0	2	7	5	7	5	12	Microbial Sensitivity Tests	E
0	7	0	0	9	6	9	0	10	Magnetic Resonance Spectroscopy	E
0	0	5	6	0	6	6	16	17	Protein-Serine-Threonine Kinases	D
0	7	10	19	7	12	18	13	14	Stem Cell Transplantation	E
0	0	0	5	5	5	7	5	8	False Positive Reactions	E
5	8	7	0	11	13	10	25	30	Glioma	C
0	0	0	0	5	11	13	10	21	Chromatin	D
0	0	0	0	0	0	7	7	7	Molecular Dynamics Simulation	E
0	0	0	0	4	6	6	5	6	Reference Values	E
0	0	2	0	0	6	7	9	11	Immunophenotyping	E
6	4	7	6	18	4	13	17	21	Hemorrhage	C
0	0	0	0	7	9	12	9	8	Blotting, Western	E
0	5	0	8	11	0	8	8	13	Deoxycytidine	D
0	0	0	7	6	4	3	10	10	Patient Care	E
0	6	0	0	6	0	5	0	10	Spectrometry, Mass, Matrix-Assisted Laser Desorption-Ionization	E
0	0	0	0	0	6	0	5	8	DNA Helicases	D
0	0	0	0	0	7	7	0	6	Incidental Findings	E
0	7	5	11	21	17	30	30	15	Phosphatidylinositol 3-Kinases	D
0	0	0	0	6	6	8	5	8	Sequence Alignment	E
0	0	1	0	0	0	0	4	12	Brain Mapping	E
0	5	0	6	0	8	15	9	16	Anti-Inflammatory Agents	D
0	0	0	0	5	0	6	0	7	Nutrition Assessment	E
0	0	0	0	12	10	5	10	7	Fluorescent Dyes	D
0	0	0	0	0	0	0	0	6	Protective Factors	E
0	0	0	0	0	0	0	0	9	Silicon Dioxide	D
0	0	0	5	6	9	8	12	7	Chromosome Aberrations	C
7	13	15	18	21	32	36	45	38	Hypertension	C
0	0	5	4	4	12	19	23	22	Parkinson Disease	C
0	0	5	5	9	7	4	6	11	Electrocardiography	E
0	0	0	0	0	0	0	0	7	Electrodes	E
0	10	9	18	16	12	19	18	11	Antirheumatic Agents	D
0	0	0	0	0	6	6	8	15	Cell Cycle Proteins	D
0	0	0	0	6	6	0	0	7	In Vitro Techniques	E
0	0	0	0	0	0	0	0	7	Crystallography, X-Ray	E
0	3	7	7	24	16	20	9	8	Self Care	E
0	0	0	0	6	5	11	9	14	Inflammation Mediators	D
0	0	0	0	5	13	11	18	21	Lymphoma, Large B-Cell, Diffuse	C
7	0	5	6	16	11	15	16	24	Thyroid Neoplasms	C
3	8	13	8	4	10	14	14	13	Palliative Care	E
0	1	1	3	3	4	4	7	14	Hospitalization	E
0	0	11	5	10	8	16	20	14	Multimodal Imaging	E
0	0	17	12	19	27	26	25	13	Receptor Protein-Tyrosine Kinases	D
0	0	0	5	7	10	14	19	9	Neoplasm Transplantation	E
0	1	6	7	7	5	13	5	10	Surgery, Computer-Assisted	E
0	0	0	0	7	7	10	15	21	Leukemia, Lymphocytic, Chronic, B-Cell	C
0	0	0	0	0	5	5	8	12	3' Untranslated Regions	D
0	0	0	7	9	12	5	12	18	Sarcoma	C
0	0	0	0	0	0	0	5	8	Microscopy, Electron, Scanning	E
10	16	11	23	20	24	24	24	34	Arthritis, Rheumatoid	C
0	8	7	6	7	7	8	0	7	Vitamin K Epoxide Reductases	D
0	0	0	0	0	0	0	6	7	Injections, Subcutaneous	E
0	0	0	0	0	0	0	6	13	RNA, Ribosomal, 16S	D
3	3	10	9	11	14	21	41	37	Stroke	C
0	5	0	5	6	11	13	13	16	Immunologic Factors	D
0	0	0	4	9	18	12	8	10	Weight Loss	C
0	0	0	0	11	11	22	13	21	Prostatic Neoplasms, Castration-Resistant	C
0	0	0	6	7	0	13	14	13	Cell Separation	E
0	0	0	0	0	5	0	0	6	Apolipoproteins E	D
4	7	4	2	6	12	12	5	11	Data Collection	E
0	0	0	0	1	6	7	6	10	Observational Studies as Topic	E
0	0	0	0	5	5	6	24	17	Immunoglobulin E	D
0	0	0	0	6	11	7	14	31	Carcinoma, Pancreatic Ductal	C
5	0	0	0	0	0	0	0	6	Dose-Response Relationship, Radiation	E
0	0	0	0	0	6	0	0	5	Nomograms	E
0	0	0	0	0	7	0	7	9	Respiratory Function Tests	E
0	0	0	0	0	6	12	7	12	CTLA-4 Antigen	D
0	0	0	0	0	0	0	0	7	Telomerase	D
6	5	12	7	7	5	12	13	11	Pain	C
0	0	0	0	1	0	5	5	10	Radiosurgery	E
0	0	0	0	0	13	10	9	9	Leukemia, Myelogenous, Chronic, BCR-ABL Positive	C
0	0	0	0	0	0	0	3	12	Hyaluronic Acid	D
6	8	11	12	15	17	13	21	20	Proteins	D
0	0	0	0	0	0	0	6	10	Cadherins	D
0	0	0	0	0	0	5	11	7	Protein Interaction Mapping	E
0	0	0	0	0	0	0	0	6	Mendelian Randomization Analysis	E
0	0	0	0	10	7	9	17	20	Triple Negative Breast Neoplasms	C
0	5	5	6	9	12	11	9	23	Myocardial Infarction	C
0	0	0	0	5	5	8	8	6	Transplantation, Heterologous	E
0	0	0	0	0	0	0	10	7	Aptamers, Nucleotide	D
0	7	5	5	12	10	10	8	19	Kidney Failure, Chronic	C
6	18	15	23	16	13	19	19	18	Biomarkers, Pharmacological	D
0	1	0	2	2	2	4	3	6	Cause of Death	E
5	9	13	12	17	11	16	9	10	Angiogenesis Inhibitors	D
0	0	0	0	0	7	10	12	9	Genomic Instability	C
2	0	1	1	1	3	10	9	7	Population Surveillance	E
0	0	5	0	7	5	0	0	8	Metformin	D
0	0	0	9	6	6	12	10	6	Paraffin Embedding	E
0	0	0	0	0	0	0	0	6	Stochastic Processes	E
0	5	7	7	0	9	18	20	15	Vascular Endothelial Growth Factor A	D
0	0	7	8	18	16	24	29	22	Insulin	D
0	0	0	0	0	0	6	5	12	Dyslipidemias	C
0	0	6	0	5	3	13	12	11	Glucocorticoids	D
0	0	5	5	0	6	2	5	10	Image Interpretation, Computer-Assisted	E
0	0	0	0	5	10	5	5	12	Delayed-Action Preparations	D,E
0	0	0	0	0	5	0	0	13	Antineoplastic Agents, Phytogenic	D
0	0	0	0	4	8	12	14	9	Cell- and Tissue-Based Therapy	E
0	0	0	0	0	0	6	5	7	Calcium	D
0	0	0	0	6	9	7	13	11	Chromatography, High Pressure Liquid	E
0	0	0	0	0	0	0	0	6	Myeloid Differentiation Factor 88	D
0	0	0	0	0	0	0	6	11	Amyloid beta-Peptides	D
0	0	10	5	0	9	9	11	7	Medicine, Chinese Traditional	E
0	0	5	0	0	0	4	5	8	Angiotensin-Converting Enzyme Inhibitors	D
0	0	0	0	0	0	0	0	5	Chromosome Deletion	C
0	0	0	0	6	0	6	10	9	Enzyme-Linked Immunosorbent Assay	E
0	0	0	0	0	0	11	7	9	Tissue Culture Techniques	E
0	0	0	0	5	6	0	11	6	Membrane Transport Proteins	D
0	0	0	0	0	0	5	0	9	Proton Therapy	E
0	0	5	9	16	13	19	20	14	TOR Serine-Threonine Kinases	D
0	0	0	0	0	6	3	2	7	Photochemotherapy	E
0	0	0	0	0	0	0	10	5	Limit of Detection	E
0	0	0	0	0	0	6	0	8	Basic Helix-Loop-Helix Transcription Factors	D
22	26	21	21	33	17	25	34	30	Drug-Related Side Effects and Adverse Reactions	C
0	0	0	0	1	6	0	2	5	Postoperative Period	E
0	0	0	3	5	5	7	5	6	Medical History Taking	E
0	0	0	5	0	0	0	6	8	Cholesterol, HDL	D
5	0	0	6	0	2	0	0	7	Materials Testing	E
0	0	0	0	0	0	2	2	7	Endoscopy	E
0	0	0	0	0	0	7	0	9	Radiotherapy, Image-Guided	E
0	0	0	0	0	6	12	10	6	Lymphocyte Activation	E
0	0	0	0	6	8	9	5	9	Cholesterol	D
0	0	0	0	0	5	5	6	15	Hypoxia	C
0	0	0	0	0	0	10	6	9	Primary Cell Culture	E
0	11	11	10	17	18	20	26	18	Tumor Necrosis Factor-alpha	D
5	5	7	10	9	14	6	6	9	Clinical Trials, Phase III as Topic	E
0	0	0	0	0	0	0	12	13	Glucose	D
0	0	0	0	0	0	0	0	6	Discriminant Analysis	E
0	0	0	0	0	0	0	8	6	Retreatment	E
0	0	0	0	0	8	10	8	11	Quinolones	D
0	0	0	0	0	0	2	0	9	Tomography, Optical Coherence	E
0	0	0	0	0	6	9	6	10	Aminophenols	D
0	0	0	0	0	0	0	0	6	Bioreactors	E
0	0	0	0	0	0	5	0	6	Gene Knockout Techniques	E
6	0	10	15	0	15	12	9	8	Antineoplastic Agents, Hormonal	D
0	0	0	0	0	0	0	0	8	Eye Proteins	D
0	0	0	0	0	0	6	0	7	Transplantation Conditioning	E
0	0	0	0	0	0	0	0	5	Receptors, Notch	D
0	0	0	0	0	6	0	0	7	Excipients	D
0	8	5	13	5	5	18	16	11	Genetic Diseases, Inborn	C
0	0	0	0	0	0	0	0	11	Hypoxia-Inducible Factor 1, alpha Subunit	D
0	0	0	0	0	0	0	6	11	Prednisone	D
0	0	0	0	0	0	0	0	5	Infusions, Intravenous	E
0	0	5	8	10	5	5	7	8	Radiotherapy, Intensity-Modulated	E
0	0	0	0	0	0	0	6	13	beta Catenin	D
0	0	0	0	6	5	0	7	10	C-Reactive Protein	D
0	0	0	0	0	0	0	0	5	Diagnostic Self Evaluation	E
0	0	0	0	6	0	0	7	6	Gene Transfer Techniques	E
0	7	0	0	0	0	0	8	11	Cyclophosphamide	D
0	5	3	9	7	18	15	18	23	Postoperative Complications	C
0	0	0	0	0	0	8	7	9	Proto-Oncogene Proteins c-myc	D
0	0	0	0	0	0	11	0	7	Transplantation, Autologous	E
0	0	1	0	4	2	0	0	5	Fatal Outcome	E
18	8	8	14	26	7	16	15	10	Drug Therapy	E
1	2	0	1	0	1	3	7	5	DNA Fingerprinting	E
5	6	0	0	6	9	6	22	16	Enzyme Inhibitors	D
0	0	0	0	5	0	0	8	5	Interferon-gamma	D
1	1	1	3	3	2	5	4	6	Molecular Epidemiology	E
0	0	0	5	5	0	6	10	10	Biological Therapy	E
0	0	0	0	0	0	0	0	6	Glutamine	D
0	0	0	0	0	5	11	13	5	Reference Standards	E
0	3	6	0	6	4	13	7	7	Pain Measurement	E
0	0	0	0	0	0	0	9	6	Transforming Growth Factor beta	D
0	0	0	0	0	0	5	7	7	Histone-Lysine N-Methyltransferase	D
0	0	0	0	0	0	0	0	5	Propensity Score	E
0	0	0	0	0	0	0	0	8	Fibroins	D
0	0	2	0	4	2	6	5	14	Heart Rate	E
0	0	0	0	0	6	2	6	5	Perioperative Care	E
0	0	0	0	0	7	16	7	5	Therapies, Investigational	E
0	0	0	0	0	0	0	0	5	Implants, Experimental	E
0	0	0	0	5	9	8	7	14	Neoplasm, Residual	C
0	0	0	11	5	11	10	0	6	Clinical Trials, Phase II as Topic	E
0	6	0	0	0	0	0	0	5	Multicenter Studies as Topic	E
0	0	0	0	0	0	7	8	15	Seizures	C
0	0	0	5	0	0	4	0	5	Likelihood Functions	E
0	0	0	6	10	12	7	14	9	Anti-Inflammatory Agents, Non-Steroidal	D
0	0	0	1	0	2	2	1	6	Transcranial Magnetic Stimulation	E
0	0	0	8	7	7	9	8	15	Contrast Media	D
5	5	6	8	8	11	5	4	5	Analysis of Variance	E
0	0	0	0	0	8	7	7	8	Protein Kinases	D
0	0	0	0	0	0	5	8	8	Hypolipidemic Agents	D
0	0	0	0	0	0	5	5	7	Echocardiography	E
0	0	0	0	0	5	6	10	11	Cell Adhesion Molecules	D
0	5	0	0	6	8	6	8	5	ATP Binding Cassette Transporter, Subfamily B	D
0	6	0	0	6	0	10	7	9	Bronchodilator Agents	D
0	0	0	0	6	5	0	5	6	Immunoassay	E
0	0	0	0	13	7	10	12	8	PTEN Phosphohydrolase	D
0	0	0	0	0	0	1	3	6	Aftercare	E
0	0	0	3	0	5	4	5	8	Coronary Angiography	E
0	0	0	0	0	0	6	6	8	Respiration, Artificial	E
0	0	0	0	5	0	7	12	11	Osteoporosis	C
0	0	0	0	0	7	0	9	8	Glomerular Filtration Rate	E
0	0	0	0	0	0	0	0	8	Polysomnography	E
0	0	2	6	7	12	11	12	9	Exercise Therapy	E
0	0	0	7	6	6	8	5	8	Anti-HIV Agents	D
0	0	0	0	0	0	0	0	5	Microspheres	E
5	0	5	7	27	21	27	18	13	Diabetes Mellitus, Type 1	C
0	0	0	0	0	4	3	8	5	Life Expectancy	E
0	5	0	7	9	11	11	16	8	Microfluidic Analytical Techniques	E
0	0	0	6	3	0	2	4	9	Rheumatic Diseases	C
5	7	0	0	5	9	12	11	7	Receptors, Progesterone	D
0	0	0	0	0	0	0	0	5	Gelatin	D
0	0	0	0	0	0	0	0	11	Plaque, Atherosclerotic	C
5	0	6	7	9	9	11	11	10	Body Weight	C,E
0	0	0	0	0	0	0	0	6	DNA (Cytosine-5-)-Methyltransferases	D
0	0	0	0	0	0	0	13	8	Homeodomain Proteins	D
0	0	1	0	1	2	2	4	8	Medical Records	E
0	0	6	6	8	11	15	13	14	Neovascularization, Pathologic	C
0	0	0	0	0	0	3	0	6	Androgen Antagonists	D
0	0	0	0	0	7	9	6	8	Antitubercular Agents	D
11	13	11	17	16	10	6	11	10	Antiviral Agents	D
0	0	0	0	7	5	0	4	5	Nonlinear Dynamics	E
0	0	0	0	7	6	9	11	5	Self Report	E
0	0	0	0	0	0	0	0	5	Aneuploidy	C
0	0	0	0	0	0	0	0	6	Lysine	D
0	0	5	6	4	6	6	4	11	Renal Dialysis	E
0	0	8	6	7	5	6	0	5	Clinical Trials, Phase I as Topic	E
0	0	5	15	10	3	13	14	22	Atrial Fibrillation	C
0	0	0	0	1	1	2	2	6	Mortality	E
0	0	0	6	5	7	14	13	11	Receptors, Androgen	D
0	0	0	0	0	0	6	6	8	STAT3 Transcription Factor	D
0	0	0	5	10	13	9	6	6	Radiotherapy, Adjuvant	E
0	6	0	5	7	7	11	9	6	Antimetabolites, Antineoplastic	D
0	0	0	0	5	8	15	18	15	Renal Insufficiency, Chronic	C
0	0	0	0	0	8	9	6	7	Genetic Engineering	E
0	0	0	7	0	5	7	11	6	Tissue Fixation	E
0	0	0	0	5	6	8	7	6	DNA Repair Enzymes	D
0	9	7	8	13	7	18	13	13	Fluorouracil	D
0	0	2	0	7	10	20	11	7	Prosthesis Design	E
7	8	13	9	8	21	11	18	9	Protein-Tyrosine Kinases	D
0	6	5	0	5	14	16	8	13	Gastrointestinal Neoplasms	C
0	0	0	0	0	8	0	6	6	Microscopy, Fluorescence	E
0	0	0	0	0	0	6	9	8	Continuous Positive Airway Pressure	E
6	0	0	5	8	10	9	14	13	Kidney Diseases	C
0	0	0	0	0	0	0	0	3	Heart Valve Prosthesis	E
0	0	0	0	0	0	7	9	6	Ki-67 Antigen	D
7	10	11	6	17	13	22	31	24	Heart Failure	C
0	1	5	3	2	5	3	5	4	Length of Stay	E
0	0	0	6	0	5	0	9	9	RNA, Untranslated	D
0	0	0	8	4	8	5	4	7	Radiation Injuries	C
0	0	0	0	0	1	7	0	4	Fluid Therapy	E
0	5	0	5	0	6	11	15	11	Uterine Cervical Neoplasms	C
0	0	0	0	0	0	0	9	8	Electrochemical Techniques	E
0	8	8	7	6	9	9	6	9	Aspirin	D
0	0	1	0	5	6	6	5	6	Transplantation, Homologous	E
0	0	0	0	0	1	1	3	4	Transcranial Direct Current Stimulation	E
0	1	0	1	2	2	2	4	4	Morbidity	E
0	0	0	0	0	0	3	0	5	Magnetite Nanoparticles	D
0	2	5	9	8	7	15	4	7	Activities of Daily Living	E
7	0	0	0	8	0	8	6	6	Camptothecin	D
0	6	4	7	16	10	6	4	4	Radiation Dosage	E
0	0	0	0	0	0	0	2	5	Monitoring, Intraoperative	E
0	0	1	6	4	6	4	10	8	Vaccination	E
0	5	0	0	8	5	8	6	7	Diagnostic Tests, Routine	E
0	0	0	0	0	8	0	6	5	Ovulation Induction	E
0	0	0	5	6	7	20	27	20	Sepsis	C
0	0	0	1	1	0	7	11	9	Brain Diseases	C
0	0	0	5	8	13	10	18	20	Atherosclerosis	C
0	0	0	0	0	0	0	2	5	Heart Transplantation	E
0	0	0	0	0	0	1	5	6	Opioid-Related Disorders	C
0	0	0	0	5	0	12	13	14	Endometrial Neoplasms	C
2	4	3	3	6	5	8	8	4	Interviews as Topic	E
0	0	0	0	0	7	6	11	7	Intracellular Signaling Peptides and Proteins	D
0	0	0	0	6	7	18	25	17	Rare Diseases	C
0	0	0	0	5	0	6	12	8	Fibrosis	C
0	5	0	6	7	15	11	10	12	Precursor Cell Lymphoblastic Leukemia-Lymphoma	C
0	6	8	0	4	9	7	3	19	Acute Coronary Syndrome	C
0	0	0	0	0	0	8	7	5	Stroke Volume	E
0	0	0	0	0	0	0	0	6	Diet Therapy	E
0	0	0	0	11	9	0	0	7	Tomography, Emission-Computed, Single-Photon	E
0	5	6	6	10	16	14	5	6	Radiography	E
5	5	7	4	3	6	5	8	11	Nervous System Diseases	C
0	0	0	0	0	6	7	0	9	Colorectal Neoplasms, Hereditary Nonpolyposis	C
0	0	0	6	0	5	0	6	5	Biopsy, Needle	E
2	6	7	5	7	10	6	13	14	Alcoholism	C
6	6	0	5	19	16	14	17	16	Colonic Neoplasms	C
0	0	7	9	9	14	10	11	13	Multiple Sclerosis	C
0	0	7	7	0	2	5	5	6	Drug Prescriptions	E
0	0	0	0	0	0	4	0	3	Long-Term Care	E
8	9	9	8	9	8	11	0	5	Microarray Analysis	E
5	6	0	5	10	10	13	15	6	Reverse Transcriptase Polymerase Chain Reaction	E
0	0	0	0	0	0	3	11	7	DNA, Mitochondrial	D
0	0	0	0	6	5	0	0	7	Salvage Therapy	E
0	0	0	3	5	5	17	7	9	Genital Neoplasms, Female	C
0	5	0	0	0	9	12	13	9	Paclitaxel	D
0	0	0	2	0	0	2	5	4	Pregnancy Outcome	E
0	0	0	0	0	5	0	0	4	Kidney Function Tests	E
0	0	0	5	5	6	0	7	8	Endpoint Determination	E
0	0	0	0	0	5	0	0	5	Cyclin-Dependent Kinase Inhibitor p16	D
0	0	0	0	7	10	14	18	10	Critical Illness	C
0	5	0	6	7	8	13	5	5	Tissue Array Analysis	E
0	0	0	0	0	0	0	0	4	Administration, Intravenous	E
0	0	1	0	0	3	9	5	6	Reconstructive Surgical Procedures	E
5	0	0	2	8	5	12	21	14	Hypersensitivity	C
0	0	0	0	6	8	7	11	13	Interleukin-6	D
0	5	0	5	10	11	15	9	6	Prostate-Specific Antigen	D
0	0	0	6	6	0	8	5	6	Phenylurea Compounds	D
0	0	0	0	0	0	0	0	3	Pharmacovigilance	E
6	5	0	5	5	11	11	8	7	Taxoids	D
0	0	0	0	0	0	3	3	4	Phototherapy	E
13	12	11	21	35	18	11	5	5	ras Proteins	D
2	0	0	4	1	2	4	8	6	Influenza, Human	C
0	0	0	0	0	6	8	5	5	Fatty Acids	D
0	0	0	0	8	8	7	0	6	Lipoproteins, HDL	D
0	0	0	6	8	7	5	4	4	Radionuclide Imaging	E
0	8	2	0	8	0	0	0	8	Antibodies, Monoclonal, Murine-Derived	D
0	0	0	5	11	12	19	17	6	Hypoglycemia	C
0	0	7	10	8	18	21	12	9	Hyperglycemia	C
0	0	0	0	0	2	0	0	3	Cardiopulmonary Resuscitation	E
0	0	0	0	5	0	1	7	8	Diabetic Retinopathy	C
0	0	0	0	1	0	1	3	4	Electromyography	E
0	0	0	5	11	8	6	0	6	Proto-Oncogene Proteins c-kit	D
8	18	11	11	15	15	11	5	10	Recombinant Proteins	D
0	0	0	0	0	0	5	10	8	Neuroprotective Agents	D
0	0	0	0	1	0	2	6	9	DNA, Bacterial	D
0	1	0	0	0	0	3	2	4	Resuscitation	E
0	0	0	0	0	6	7	8	8	Colitis, Ulcerative	C
0	3	3	0	2	0	8	7	8	Arrhythmias, Cardiac	C
0	0	0	0	0	0	5	7	10	Neoplasms, Experimental	E,C
0	0	0	0	0	6	14	13	5	Prostatectomy	E
0	0	0	0	0	0	3	10	6	Bacterial Proteins	D
5	5	5	7	0	5	8	10	13	Analgesics, Opioid	D
0	0	1	3	2	8	4	4	3	Health Surveys	E
7	0	4	5	5	9	3	7	13	Heart Diseases	C
0	0	0	0	10	7	0	0	5	Iodine Radioisotopes	D
0	0	0	0	0	0	11	9	13	Antioxidants	D
7	5	0	2	6	5	5	4	3	RNA, Viral	D
0	0	0	0	0	0	1	5	4	Hyperthermia, Induced	E
14	13	18	18	16	13	14	7	6	Ticlopidine	D
0	0	3	0	7	0	3	6	5	Fibrinolytic Agents	D
0	0	6	0	9	6	6	8	5	Psychotropic Drugs	D
0	0	0	0	0	7	6	0	5	Immunotherapy, Adoptive	E
0	9	7	7	11	0	0	5	9	Interleukins	D
0	0	0	5	10	10	15	15	11	Neuroendocrine Tumors	C
0	0	0	0	0	0	6	8	7	Receptors, Antigen, T-Cell	D
0	8	9	10	12	7	6	10	7	Methotrexate	D
0	1	0	5	5	6	4	7	2	Focus Groups	E
0	3	1	3	5	9	8	10	3	Physical Therapy Modalities	E
0	0	0	7	6	11	20	19	8	Bone Neoplasms	C
0	0	0	6	8	14	10	9	9	Crohn Disease	C
0	0	0	0	0	0	0	0	3	Bacterial Typing Techniques	E
0	0	0	0	0	0	0	3	3	Public Health Surveillance	E
0	0	0	0	9	0	10	5	5	Proto-Oncogene Proteins c-met	D
0	0	1	0	0	2	5	4	4	Hearing Loss	C
6	11	9	8	11	6	0	5	2	Hepatitis C, Chronic	C
0	0	0	0	7	6	5	0	6	Gastrectomy	E
0	0	5	5	6	5	8	4	2	Models, Organizational	E
0	0	0	0	5	4	2	1	5	Exercise Test	E
1	0	3	5	3	2	8	7	5	Laparoscopy	E
0	0	0	0	0	6	10	7	5	Carboplatin	D
0	0	0	6	0	6	8	0	2	Biopsy, Fine-Needle	E
0	0	0	1	0	0	4	8	4	Death, Sudden, Cardiac	C
0	5	10	6	0	7	6	8	2	Chi-Square Distribution	E
0	3	4	3	6	2	4	1	2	Health Care Surveys	E
0	0	0	0	1	5	6	6	4	Neurosurgical Procedures	E
0	1	0	0	1	1	2	2	1	Gait	E
0	0	0	0	0	0	0	0	2	Rabies	C
0	0	0	3	1	1	0	1	3	Patient Discharge	E
0	0	0	6	5	6	8	5	7	Chronic Pain	C
0	0	0	2	0	0	0	0	2	Evaluation Studies as Topic	E
0	0	6	6	16	12	9	6	10	Diabetes Complications	C
0	0	0	0	0	0	2	1	2	Narration	E
0	0	0	0	0	1	2	1	3	Diarrhea	C
0	1	0	1	2	2	1	3	5	Surgical Procedures, Operative	E
0	0	0	2	4	1	4	6	2	Ambulatory Care	E
0	0	0	0	0	4	5	2	4	Visual Acuity	E
0	0	0	0	0	0	0	0	2	Elective Surgical Procedures	E
0	0	0	0	0	0	0	0	2	Ventricular Remodeling	C
0	0	4	1	0	0	1	3	4	Eye Diseases	C
0	0	0	0	0	0	1	0	2	Medication Errors	E
3	0	0	4	2	0	3	3	1	Disability Evaluation	E
0	0	1	2	4	6	6	2	7	Cardiac Surgical Procedures	E
0	0	0	0	0	0	0	1	4	Particulate Matter	D
0	0	0	0	0	0	0	2	3	Air Pollutants	D
3	3	4	3	3	5	7	5	5	Substance-Related Disorders	C
0	0	0	5	0	9	15	9	4	Arthroplasty, Replacement, Knee	E
0	2	6	4	4	3	4	4	6	Complementary Therapies	E
0	0	0	0	0	0	0	2	3	Digestive System Surgical Procedures	E
0	0	0	0	0	0	3	2	2	Time-to-Treatment	E
0	0	0	0	0	0	6	9	4	Mesenchymal Stem Cell Transplantation	E
0	0	0	0	0	11	5	7	5	Fusion Proteins, bcr-abl	D
0	0	0	0	0	0	3	5	8	Acute Kidney Injury	C
0	2	0	2	3	4	5	2	6	Tuberculosis	C
0	1	0	2	1	5	5	2	3	Minimally Invasive Surgical Procedures	E
0	0	0	0	0	0	3	10	6	Hypertension, Pulmonary	C
0	0	0	0	0	0	0	0	1	Remote Sensing Technology	E
0	0	8	0	10	7	11	12	7	Sulfonamides	D
5	0	0	6	7	0	5	0	2	Viral Load	E
0	0	0	0	0	0	4	7	3	Microscopy, Confocal	E
0	0	0	0	0	1	1	0	2	Delivery, Obstetric	E
0	0	5	7	5	9	10	5	4	Analgesics	D
0	0	1	0	2	5	2	0	1	Physical Examination	E
0	5	6	7	0	9	9	7	6	Drugs, Investigational	D
0	4	4	1	3	5	1	5	3	Skin Diseases	C
6	1	9	10	7	6	10	3	4	Monitoring, Ambulatory	E
0	0	0	0	0	0	2	0	3	Equipment and Supplies	E
0	0	0	0	0	0	1	1	2	Orthopedic Procedures	E
9	0	7	8	8	11	12	0	5	Tamoxifen	D
0	0	0	0	0	0	0	1	2	Multilocus Sequence Typing	E
0	0	7	7	8	6	7	11	4	Cardiovascular Agents	D
0	0	0	0	0	7	7	6	8	Adenoma	C
0	0	0	0	0	9	5	0	4	Hemoglobins	D
0	0	7	1	0	4	5	6	2	Holistic Health	E
0	0	2	0	0	7	0	0	4	Anemia	C
0	0	0	0	0	0	0	0	1	Delayed Diagnosis	E
0	0	0	0	0	0	0	0	2	Headache	C
0	0	0	0	0	0	4	4	3	Respiratory Tract Infections	C
0	0	5	1	4	4	2	1	2	Continuity of Patient Care	E
0	0	0	0	2	0	3	2	4	Pediatric Obesity	E,C
0	0	0	0	0	0	0	4	2	Patient Readmission	E
0	1	2	0	0	1	3	0	6	Spinal Cord Injuries	C
0	0	0	0	0	0	2	3	2	Cross Infection	C
0	0	0	0	0	0	0	1	1	Death	C
0	1	0	2	4	4	3	9	2	Heart Defects, Congenital	C
0	0	0	0	1	0	2	2	1	Fractures, Bone	C
0	0	0	0	0	0	0	0	2	Blood Chemical Analysis	E
0	0	0	0	0	2	3	0	2	Microscopy	E
0	0	1	0	0	0	5	7	4	Organ Transplantation	E
0	0	5	0	3	2	3	3	2	Range of Motion, Articular	E
0	0	0	1	1	3	1	2	2	Patient Admission	E
0	0	0	0	2	1	1	2	1	Musculoskeletal Diseases	C
0	0	0	0	0	2	4	2	1	Staphylococcal Infections	C
0	0	0	0	0	0	0	0	2	Brain Concussion	C
0	0	0	0	0	0	0	2	4	Virulence Factors	D
2	0	0	0	1	0	0	3	4	Malaria	C
0	0	0	0	0	1	1	0	2	Dengue	C
2	2	1	4	1	0	6	3	4	Wounds and Injuries	C
0	0	0	0	0	2	4	2	1	Muscle Strength	E
0	1	1	1	0	0	1	4	1	Autopsy	E
1	3	3	1	6	5	7	10	2	Communicable Diseases	C
0	0	0	0	0	0	0	0	1	Spatio-Temporal Analysis	E
0	0	0	0	0	0	6	8	2	Pain, Postoperative	C
0	0	0	0	0	0	0	0	1	Gastroenteritis	C
0	0	0	0	0	0	0	0	1	Airway Management	E
0	0	0	0	1	1	3	0	0	Molecular Typing	E
0	0	1	2	0	2	3	2	1	Blood Transfusion	E
0	0	0	2	0	1	3	3	2	Diagnostic Errors	E
0	0	0	0	0	0	2	2	1	Occupational Diseases	C
0	0	0	0	0	5	0	0	1	Erythrocyte Transfusion	E
0	0	0	0	0	0	7	2	0	Endovascular Procedures	E
0	0	0	0	0	0	0	0	1	Anti-Retroviral Agents	D
0	0	0	0	0	0	0	0	0	Infant Mortality	E
0	0	0	0	0	0	0	1	0	Gait Disorders, Neurologic	C
0	0	0	0	0	0	0	0	1	Foodborne Diseases	C
0	0	0	0	0	0	9	0	2	Staining and Labeling	E
0	0	0	0	0	0	1	0	1	Reoperation	E
0	0	0	0	0	0	0	0	1	Epidemiologic Methods	E
0	0	0	0	0	0	0	0	1	Sexually Transmitted Diseases	C
0	0	0	0	0	0	0	0	1	Intubation, Intratracheal	E
0	0	0	0	0	0	1	0	1	Brain-Computer Interfaces	E
0	0	0	0	0	2	0	2	3	Heart Arrest	C
0	0	0	0	0	0	2	2	2	Burns	C
0	0	3	0	0	1	0	2	1	Electric Stimulation Therapy	E
0	0	0	1	0	2	0	0	1	Athletic Injuries	C
0	0	1	0	0	0	1	1	1	Emergencies	C
0	0	2	0	2	1	1	5	1	Prenatal Care	E
0	0	0	1	0	0	0	1	1	Cadaver	C
0	0	1	1	1	3	0	0	1	Models, Educational	E
1	0	0	0	0	0	0	0	1	Postmortem Changes	C
0	0	0	0	1	0	2	2	0	Epidemiological Monitoring	E
0	0	0	0	0	0	0	0	0	Burnout, Professional	C
0	1	1	4	3	1	2	1	0	Rehabilitation	E
0	0	0	0	0	1	0	0	0	Communicable Diseases, Emerging	C
0	0	0	0	0	0	1	0	0	Measles	C
0	0	0	0	0	0	0	0	0	Sentinel Surveillance	E
0	0	0	0	0	0	0	0	0	Spatial Analysis	E
0	0	0	0	1	4	2	0	0	Observer Variation	E
0	0	0	0	0	0	0	1	0	Zoonoses	C
0	0	0	0	0	0	0	0	0	Equipment Safety	E
0	0	0	0	0	0	0	0	0	Acupuncture Therapy	E
0	0	0	0	0	0	0	0	0	Emergency Treatment	E
0	0	0	0	0	1	0	1	0	Photography	E
0	0	0	1	0	0	2	2	0	Operative Time	E
0	0	0	0	0	0	0	0	0	Hemiplegia	C
0	0	0	0	0	0	0	0	0	Hemorrhagic Fever, Ebola	C
0	0	0	0	0	0	0	0	0	Epidemiologic Research Design	E
0	0	0	0	0	0	0	0	0	Orthognathic Surgery	E
0	0	0	0	0	0	0	0	0	Patient Transfer	E
0	0	0	0	0	1	0	0	0	Thoracic Surgical Procedures	E
0	0	0	0	0	0	0	0	0	Transition to Adult Care	E
0	0	0	0	0	0	0	0	0	Contact Tracing	E
0	0	0	0	0	0	0	0	0	Electrophoresis, Gel, Pulsed-Field	E
0	0	0	0	0	0	0	0	0	Correction of Hearing Impairment	E
0	0	0	0	0	0	0	0	0	Hearing Aids	E
0	0	0	0	1	0	0	0	0	Neglected Diseases	C
0	0	0	0	1	0	1	0	0	Occupational Therapy	E
0	0	0	0	0	0	0	1	0	Paresis	C
0	0	0	0	0	0	0	0	0	Vestibular Diseases	C
0	0	0	0	0	0	0	0	0	Anesthetics	D
0	0	0	0	0	0	0	0	0	Diagnostic Techniques, Ophthalmological	E
0	0	0	0	0	0	0	0	0	Poliomyelitis	C
0	0	0	0	0	0	0	0	0	Drinking Water	D
0	0	0	0	0	0	0	0	0	Ophthalmoscopy	E
0	0	0	0	0	0	0	2	0	Heart Valve Prosthesis Implantation	E
0	0	0	0	0	0	0	3	0	Papillomavirus Vaccines	D
0	0	0	0	0	5	9	12	0	Comparative Genomic Hybridization	E
0	0	0	0	7	12	6	10	0	Glucuronosyltransferase	D
0	0	0	0	0	0	5	9	0	Proto-Oncogene Proteins c-ret	D
0	0	0	0	0	7	7	8	0	Chromatin Immunoprecipitation	E
0	0	2	0	5	8	7	7	0	Models, Psychological	E
0	0	0	5	0	7	8	10	0	Formaldehyde	D
0	0	0	0	0	8	8	12	0	Idiopathic Pulmonary Fibrosis	C
0	5	0	0	0	5	7	8	0	Sequence Analysis	E
0	0	0	0	0	0	0	6	0	Pregnancy Rate	E
0	0	0	0	0	0	0	6	0	Cell Count	E
0	0	0	0	0	0	1	6	0	Image Enhancement	E
0	0	0	0	0	6	7	6	0	GTP Phosphohydrolases	D
6	11	0	6	9	9	0	7	0	Protein Array Analysis	E
0	0	0	0	0	0	0	5	0	Matrix Metalloproteinases	D
0	0	0	0	0	0	6	6	0	Fluorescent Antibody Technique	E
0	0	0	0	0	0	0	6	0	Dopamine	D
0	0	0	0	0	0	0	5	0	Maximum Tolerated Dose	E
0	0	0	0	7	0	0	8	0	Multiplex Polymerase Chain Reaction	E
0	0	0	0	0	0	9	10	0	Immunomodulation	E
0	0	0	6	0	5	5	9	0	Fertilization in Vitro	E
0	0	0	0	6	0	5	5	0	Inhibitory Concentration 50	E
0	0	0	0	0	0	0	8	0	Hedgehog Proteins	D
0	0	0	0	0	6	0	5	0	Spirometry	E
0	0	0	0	0	0	7	6	0	Ubiquitin Thiolesterase	D
0	0	0	0	0	0	0	5	0	Allopurinol	D
0	0	0	0	0	0	7	10	0	Urologic Neoplasms	C
0	0	0	0	0	0	0	5	0	Waist-Hip Ratio	E
0	0	0	0	0	0	0	6	0	Immunoprecipitation	E
0	0	0	0	0	8	0	8	0	Body Height	E
0	0	0	0	0	0	0	5	0	Cyclin-Dependent Kinase Inhibitor p18	D
0	1	4	0	4	1	2	4	0	Therapy, Computer-Assisted	E
0	0	0	6	0	0	8	6	0	Immunosuppression	E
0	2	0	0	0	0	0	4	0	Phytotherapy	E
0	0	0	0	0	0	1	5	0	Defibrillators, Implantable	E
0	0	0	2	1	2	5	5	0	Respiratory Tract Diseases	C
5	0	0	5	5	0	0	2	0	Diagnosis	E
0	0	0	0	0	0	1	5	0	Lung Diseases, Interstitial	C
0	0	0	0	0	0	7	5	0	Niacinamide	D
0	0	0	4	0	0	0	4	0	Reagent Kits, Diagnostic	D,E
0	0	0	0	0	2	2	2	0	Radiography, Thoracic	E
0	0	0	0	1	0	0	2	0	Patient Positioning	E
6	14	8	7	10	6	8	5	0	Interferon-alpha	D
1	0	1	0	0	2	2	2	0	Health Status Indicators	E
0	0	0	0	0	0	0	2	0	Microscopy, Electron, Transmission	E
0	0	0	5	0	0	7	2	0	Chemoprevention	E
0	0	0	0	0	0	0	1	0	Fluoroscopy	E
0	0	0	0	0	0	1	1	0	Soft Tissue Injuries	C
0	0	0	0	0	0	5	1	0	Hand Strength	E
0	0	0	0	0	0	0	1	0	Preconception Care	E
0	0	0	0	0	0	0	1	0	Retinal Diseases	C
0	0	0	0	0	0	0	0	0	Carbapenems	D
0	0	0	0	0	0	0	1	0	Injections	E
0	0	7	6	0	0	0	0	0	Health Records, Personal	E
0	0	0	0	0	0	0	1	0	Escherichia coli Infections	C
0	0	1	0	2	2	1	1	0	Cardiac Catheterization	E
0	0	0	0	0	0	0	1	0	Vision Disorders	C
0	0	0	0	0	0	0	1	0	Life Support Care	E
0	0	0	0	0	0	0	0	0	Basic Reproduction Number	E
0	0	0	0	0	0	0	0	0	Parenteral Nutrition, Total	E
0	0	0	0	0	0	0	0	0	Acoustic Stimulation	E
0	0	0	0	0	0	0	0	0	Animal Diseases	C
0	0	0	0	0	0	0	0	0	Water	D
0	0	0	0	0	0	0	0	0	Influenza in Birds	C
0	0	0	0	0	0	0	0	0	Geographic Mapping	E
0	0	0	0	0	0	0	0	0	Hearing Tests	E
0	0	0	0	0	0	0	0	0	Poultry Diseases	C
0	0	0	0	0	0	0	0	0	Ribotyping	E
0	0	0	0	0	0	0	0	0	Biological Warfare Agents	D
0	0	0	0	0	0	0	0	0	Protective Clothing	E
0	0	0	0	0	0	32	0	0	Diabetic Foot	C
0	0	0	0	0	0	14	0	0	Limb Salvage	E
0	0	7	11	0	0	10	0	0	Equipment Failure Analysis	E
0	0	0	0	0	0	12	0	0	Diabetic Neuropathies	C
0	0	0	0	0	0	10	0	0	Soft Tissue Infections	C
0	0	0	0	0	0	10	0	0	Prosthesis Fitting	E
0	0	0	0	0	5	10	0	0	Knee Prosthesis	E
0	0	0	0	5	0	8	0	0	Chemoradiotherapy, Adjuvant	E
0	0	0	0	0	0	7	0	0	CD4 Lymphocyte Count	E
0	0	0	0	14	0	13	0	0	Organoplatinum Compounds	D
0	6	5	0	5	0	6	0	0	ATP-Binding Cassette Transporters	D
0	0	0	0	0	0	6	0	0	Dihydrouracil Dehydrogenase (NADP)	D
0	0	0	0	9	6	11	0	0	Diabetic Angiopathies	C
0	0	0	0	0	0	6	0	0	Protective Devices	E
0	0	0	0	8	5	7	0	0	Apolipoproteins	D
0	0	0	0	0	0	5	0	0	Codon	D
0	0	0	0	0	0	6	0	0	Calibration	E
0	0	0	0	0	0	5	0	0	Dosage Forms	D,E
0	0	0	0	6	5	7	0	0	Diet, Diabetic	E
0	0	0	0	0	0	5	0	0	Skin Diseases, Infectious	C
0	0	0	0	0	0	5	0	0	Osteoarthritis, Hip	C
0	0	0	0	0	0	4	0	0	Confidence Intervals	E
0	0	0	5	10	7	5	0	0	Lymph Node Excision	E
0	0	0	0	0	1	6	0	0	Arthritis, Psoriatic	C
0	0	0	0	5	8	6	0	0	Diet, Reducing	E
0	0	0	0	0	0	3	0	0	Factor Analysis, Statistical	E
0	0	0	0	0	9	5	0	0	Alcohol-Related Disorders	C
0	6	10	0	8	9	5	0	0	Purinergic P2Y Receptor Antagonists	D
0	0	0	0	0	0	4	0	0	Nutritional Support	E
6	0	6	0	0	0	3	0	0	Telemetry	E
0	0	0	0	0	0	1	0	0	Immunization Schedule	E
0	0	0	0	0	0	1	0	0	Occult Blood	E
0	0	0	0	0	0	1	0	0	Multiple Trauma	C
0	0	0	0	0	0	1	0	0	Microbiological Techniques	E
0	0	0	0	0	0	1	0	0	Biosimilar Pharmaceuticals	D
0	0	0	0	0	0	1	0	0	Administration, Cutaneous	E
0	0	0	0	0	0	0	0	0	Radiographic Image Enhancement	E
0	0	0	0	0	0	0	0	0	Acinetobacter Infections	C
0	0	0	0	0	0	0	0	0	Trachoma	C
0	0	0	0	2	0	0	0	0	Dietary Sucrose	D
0	0	0	0	0	0	0	0	0	First Aid	E
0	0	6	5	6	9	0	0	0	Medical Record Linkage	E
0	0	0	0	0	7	0	0	0	Neoplasms, Unknown Primary	C
0	0	0	0	0	6	0	0	0	Least-Squares Analysis	E
0	0	0	0	0	5	0	0	0	Dose Fractionation, Radiation	E
0	0	0	0	10	6	0	0	0	Thyroidectomy	E
14	24	21	27	7	0	0	0	0	Aryl Hydrocarbon Hydroxylases	D
0	0	0	0	5	0	0	0	0	Adrenergic beta-Agonists	D
0	0	0	0	7	0	0	0	0	Microscopy, Atomic Force	E
0	5	0	3	9	0	0	0	0	DNA Primers	D
0	0	0	0	5	0	0	0	0	In Situ Hybridization	E
9	14	7	0	8	0	0	0	0	Ribavirin	D
0	0	0	0	5	0	0	0	0	Cloning, Molecular	E
0	0	0	0	6	0	0	0	0	Receptor, Platelet-Derived Growth Factor alpha	D
0	0	0	0	5	0	0	0	0	Receptors, Adrenergic, beta-2	D
0	7	7	6	5	0	0	0	0	Platelet Function Tests	E
0	0	0	7	6	0	0	0	0	Cystectomy	E
0	0	0	0	0	0	0	0	0	Compassionate Use Trials	E
0	0	0	0	0	0	0	0	0	Trauma Severity Indices	E
0	0	0	1	0	0	0	0	0	Vertigo	C
0	8	7	0	0	0	0	0	0	Mixed Function Oxygenases	D
0	0	7	0	0	0	0	0	0	Drug Labeling	E
6	5	9	0	0	0	0	0	0	Angioplasty, Balloon, Coronary	E
0	0	5	0	0	0	0	0	0	Quantum Dots	E
0	0	5	0	0	0	0	0	0	Multidrug Resistance-Associated Proteins	D
0	0	6	0	0	0	0	0	0	Receptors, Opioid, mu	D
0	0	0	0	0	0	0	0	0	Work Capacity Evaluation	E
0	0	0	0	0	0	0	0	0	Aortic Valve Stenosis	C
0	0	0	0	0	0	0	0	0	Aortic Valve Insufficiency	C
0	0	0	0	0	0	0	0	0	Death, Sudden	C
0	0	0	0	0	0	0	0	0	Biofeedback, Psychology	E
0	1	0	0	0	0	0	0	0	Orthotic Devices	E
0	0	0	0	0	0	0	0	0	Self-Help Devices	E
0	0	0	0	0	0	0	0	0	Faith Healing	E
0	0	0	0	0	0	0	0	0	Transducers	E
7	0	0	0	0	0	0	0	0	Metabolic Clearance Rate	E

## Sheet: S2 - GM absolute
Qty.gen2009-2010	Qty.gen2010-2011	Qty.gen2011-2012	Qty.gen2012-2013	Qty.gen2013-2014	Qty.gen2014-2015	Qty.gen2015-2016	Qty.gen2016-2017	Qty.gen2017-2018	Mesh	CATEGORY
0	0	0	0	0	0	0	0	0	Precision Medicine	E
10	8	31	24	46	53	84	57	97	Prognosis	E
32	39	119	76	117	154	276	232	228	Treatment Outcome	E
32	46	94	89	121	149	200	207	241	Risk Factors	E
4	3	8	5	8	15	12	18	14	Genetic Predisposition to Disease	C
27	44	60	72	88	82	201	213	233	Retrospective Studies	E
0	3	1	4	1	7	20	5	17	Molecular Targeted Therapy	E
2	4	4	4	8	12	17	14	13	Biomarkers, Tumor	D
2	2	6	11	12	21	20	28	25	Disease Progression	C
24	29	33	34	61	74	93	145	179	Neoplasms	C
7	6	12	15	22	30	55	44	61	Cohort Studies	E
0	1	1	3	0	1	2	4	4	Genome-Wide Association Study	E
27	25	33	56	66	79	99	112	122	Risk Assessment	E
0	0	5	2	0	0	0	0	5	Gene Expression Profiling	E
4	3	7	11	10	17	15	26	23	Case-Control Studies	E
9	5	13	8	8	22	35	25	43	Antineoplastic Agents	D
6	13	31	17	20	37	35	37	34	Clinical Trials as Topic	E
6	5	17	7	12	6	17	11	11	Models, Biological	E
2	5	18	16	15	23	31	42	34	Biomarkers	D
10	15	27	27	48	51	103	129	154	Prospective Studies	E
0	0	1	2	3	6	15	16	16	High-Throughput Nucleotide Sequencing	E
11	42	32	25	52	64	137	88	109	Reproducibility of Results	E
7	2	4	11	4	12	25	15	22	Neoplasm Staging	E
0	2	4	4	5	4	14	14	24	Disease Models, Animal	C,E
1	0	0	9	3	9	10	15	23	Survival Analysis	E
3	1	17	8	15	15	26	17	35	Patient Selection	E
9	9	23	10	41	23	67	43	68	Severity of Illness Index	E
2	0	6	2	0	4	9	9	20	Immunotherapy	E
0	3	3	5	5	6	12	18	16	Genetic Testing	E
4	13	16	13	24	28	48	55	69	Follow-Up Studies	E
2	19	12	6	13	6	13	21	21	Models, Statistical	E
31	62	88	95	123	168	281	333	382	Surveys and Questionnaires	E
12	38	47	39	67	77	134	173	212	Cross-Sectional Studies	E
0	0	0	1	0	1	3	2	4	Xenograft Model Antitumor Assays	E
3	9	18	4	15	16	56	46	63	Magnetic Resonance Imaging	E
9	5	9	12	12	20	35	30	25	Combined Modality Therapy	E
0	2	0	1	2	4	3	6	5	Kaplan-Meier Estimate	E
15	11	34	30	30	42	52	56	71	Randomized Controlled Trials as Topic	E
0	0	0	3	0	1	3	2	1	Genetic Association Studies	E
0	1	0	3	1	6	5	3	5	MicroRNAs	D
3	3	12	7	7	9	22	17	33	Lung Neoplasms	C
11	28	25	18	17	29	68	34	25	Sensitivity and Specificity	E
6	3	9	16	17	19	34	46	49	Survival Rate	E
0	0	7	4	7	8	5	4	7	Disease-Free Survival	E
5	12	23	12	12	19	27	26	30	Breast Neoplasms	C
0	0	6	2	2	2	5	6	13	ROC Curve	E
3	7	4	7	16	12	17	17	22	Body Mass Index	E
1	0	3	0	0	3	3	4	5	DNA Mutational Analysis	E
2	0	7	4	5	11	10	16	14	Biopsy	E
3	2	7	10	12	13	30	23	26	Sequence Analysis, DNA	E
7	14	14	25	18	30	38	75	58	Research Design	E
1	0	8	6	3	5	5	4	17	Antineoplastic Combined Chemotherapy Protocols	E
0	5	5	7	9	9	14	15	16	Cluster Analysis	E
3	1	5	6	5	9	7	11	10	Genetic Markers	D
5	10	15	20	12	31	46	52	40	Electronic Health Records	E
1	1	2	1	3	4	7	6	5	Proportional Hazards Models	E
0	0	2	0	2	0	2	2	5	Area Under Curve	E
17	28	52	41	60	84	105	110	139	Prevalence	E
0	1	1	1	1	3	4	2	9	Neoplasm Metastasis	C
1	6	2	6	4	5	8	5	12	Bayes Theorem	E
1	0	1	3	2	3	5	6	10	Carcinoma, Non-Small-Cell Lung	C
0	0	4	2	4	6	15	16	25	Drug Delivery Systems	E
0	0	1	3	1	2	4	3	3	Drug Design	E
4	6	17	0	20	18	17	22	51	Tissue Engineering	E
1	0	2	2	3	3	3	6	7	Drug Discovery	E
2	17	20	17	24	28	36	34	34	Models, Theoretical	E
10	30	23	27	37	38	59	50	54	Chronic Disease	C
0	2	1	0	2	1	4	7	5	Pedigree	E
0	0	7	7	6	9	17	10	15	Decision Support Techniques	E
0	0	0	0	0	1	5	3	0	Neoplasm Proteins	D
14	27	49	44	67	57	97	91	131	Incidence	E
0	0	0	4	1	5	5	8	4	Molecular Diagnostic Techniques	E
0	0	0	1	1	0	2	1	1	Models, Molecular	E
1	2	0	4	0	2	0	6	4	RNA, Messenger	D
0	1	3	1	1	4	1	2	6	Protein Kinase Inhibitors	D
4	6	31	12	10	26	21	14	28	Risk	E
5	7	22	14	15	22	44	35	45	Tomography, X-Ray Computed	E
0	14	21	26	35	35	72	87	78	Pilot Projects	E
0	0	1	3	2	3	4	4	4	Neoplasm Grading	E
0	0	3	1	0	1	1	7	4	Models, Genetic	E
0	2	0	10	10	10	12	10	10	Early Diagnosis	E
7	10	25	19	31	25	75	49	43	Diagnosis, Differential	E
0	0	3	7	10	5	24	17	16	Multivariate Analysis	E
1	8	8	10	12	12	34	35	36	Logistic Models	E
0	0	0	0	0	2	2	0	3	Carcinogenesis	C
0	6	3	8	8	9	17	24	25	Longitudinal Studies	E
2	4	4	2	1	4	5	13	9	Immunohistochemistry	E
0	0	0	1	0	1	1	2	2	Sequence Analysis, RNA	E
4	0	2	3	2	1	8	3	3	Chemotherapy, Adjuvant	E
2	5	9	10	8	13	8	21	10	Asthma	C
0	0	0	0	0	3	4	9	5	Datasets as Topic	E
3	3	7	6	6	15	11	11	7	Drug Therapy, Combination	E
0	0	0	0	0	1	1	0	1	Tumor Suppressor Protein p53	D
3	6	9	18	18	21	35	28	36	Feasibility Studies	E
2	3	3	8	8	12	29	12	28	Colorectal Neoplasms	C
0	0	0	0	0	3	6	3	3	Radiotherapy Dosage	E
0	5	5	5	7	9	7	9	11	Administration, Oral	E
1	1	1	0	0	2	3	5	6	Neoadjuvant Therapy	E
0	0	0	0	1	1	4	1	4	Transcription Factors	D
0	0	6	7	2	3	16	18	11	Linear Models	E
0	0	0	0	0	0	0	1	4	RNA, Long Noncoding	D
2	2	6	3	8	5	13	5	7	Positron-Emission Tomography	E
0	0	0	1	0	0	0	0	0	BRCA1 Protein	D
2	1	0	3	1	2	13	4	9	Antibodies, Monoclonal	D
0	0	0	4	0	0	4	4	6	Disease Susceptibility	C
0	0	1	0	0	1	1	3	4	ErbB Receptors	D
2	1	0	1	2	1	2	2	4	Antibodies, Monoclonal, Humanized	D
2	2	5	7	8	19	25	20	23	Early Detection of Cancer	E
1	0	1	4	4	3	10	3	2	Stomach Neoplasms	C
0	1	2	1	2	7	4	11	15	Double-Blind Method	E
1	0	13	7	7	13	12	9	9	Recurrence	C
2	1	2	3	11	3	11	4	10	Hypoglycemic Agents	D
0	0	1	0	2	1	6	5	5	Drug Combinations	D
0	5	6	9	6	3	13	14	16	Regression Analysis	E
3	0	3	0	2	4	5	2	3	Drug Monitoring	E
0	0	0	0	0	0	0	0	0	Cytochrome P-450 CYP2C19	D
0	0	0	0	0	0	0	0	1	Drug Screening Assays, Antitumor	E
0	4	4	3	4	3	6	3	5	Adenocarcinoma	C
0	0	0	1	3	0	2	2	4	Reactive Oxygen Species	D
0	0	1	0	3	3	11	3	8	Molecular Imaging	E
1	3	5	2	8	3	14	17	14	Odds Ratio	E
0	0	0	0	0	0	0	0	1	BRCA2 Protein	D
0	0	0	0	4	4	6	3	6	Cell Culture Techniques	E
0	1	2	1	4	2	4	8	10	Genetic Therapy	E
0	0	3	1	0	1	1	1	0	Anti-Asthmatic Agents	D
0	0	2	2	4	3	4	3	5	Ovarian Neoplasms	C
0	0	0	0	0	0	0	0	0	Cytochrome P-450 CYP2D6	D
0	61	25	12	27	19	35	36	16	Equipment Design	E
0	9	9	11	17	21	43	49	50	Registries	E
1	1	1	1	1	3	6	4	3	Neoplasm Invasiveness	C
0	0	0	0	3	1	3	3	1	Insulin Resistance	C
0	0	0	0	0	2	0	1	3	Membrane Proteins	D
0	1	4	3	3	4	8	7	4	Drug Administration Schedule	E
1	0	3	2	1	1	2	2	5	Mass Spectrometry	E
2	3	3	4	8	13	32	15	26	Prostatic Neoplasms	C
0	0	0	0	1	0	0	0	2	Patient-Specific Modeling	E
0	1	1	0	0	0	2	0	0	Neoplastic Cells, Circulating	C
8	8	10	17	15	16	29	23	25	Polymerase Chain Reaction	E
0	0	0	0	0	1	1	1	1	Lab-On-A-Chip Devices	E
0	0	3	0	5	0	8	7	12	Polymers	D
0	0	0	0	0	0	1	0	1	Molecular Docking Simulation	E
0	1	2	2	2	5	5	4	6	Carcinoma, Squamous Cell	C
0	0	2	0	0	2	1	1	2	Cell Transformation, Neoplastic	C
0	1	2	2	1	4	11	4	7	Drug Approval	E
0	0	0	0	1	1	0	0	3	Proto-Oncogene Proteins B-raf	D
0	1	4	2	3	3	8	4	3	Pancreatic Neoplasms	C
1	1	1	1	0	1	2	2	0	DNA-Binding Proteins	D
5	7	9	7	7	6	6	9	12	Data Interpretation, Statistical	E
4	7	15	16	15	11	31	24	30	Diabetes Mellitus, Type 2	C
0	0	1	0	0	0	0	0	2	Nerve Tissue Proteins	D
1	0	0	0	2	2	6	7	13	Drug Carriers	E,D
3	1	2	4	4	2	12	3	10	Liver Neoplasms	C
13	16	25	27	58	42	71	76	98	Cardiovascular Diseases	C
0	0	5	0	1	5	4	2	3	Hematopoietic Stem Cell Transplantation	E
0	0	0	6	1	4	7	10	11	Real-Time Polymerase Chain Reaction	E
0	0	6	0	9	7	11	8	19	Tissue Scaffolds	E
0	0	1	0	0	2	3	2	2	Receptor, ErbB-2	D
0	8	6	5	7	11	10	14	13	Imaging, Three-Dimensional	E
0	0	0	0	0	1	1	1	2	Tandem Mass Spectrometry	E
0	0	3	2	2	1	1	0	5	Sample Size	E
3	2	2	5	5	7	7	12	9	Brain Neoplasms	C
4	0	2	4	9	10	9	8	11	Blood Glucose	D
0	0	0	0	0	1	0	0	0	Oncogene Proteins, Fusion	D
1	0	1	3	3	2	6	2	8	Carcinoma, Hepatocellular	C
0	0	0	6	9	7	12	7	14	Percutaneous Coronary Intervention	E
0	0	1	1	1	2	6	4	2	Lymphatic Metastasis	C
0	0	0	0	0	1	1	0	2	Single-Cell Analysis	E
1	3	1	0	5	2	13	7	8	Pharmaceutical Preparations	D
0	0	0	0	1	5	5	3	10	Biological Products	D
6	3	7	15	10	9	23	10	15	DNA	D
0	14	9	0	10	10	13	12	12	Electroencephalography	E
0	0	0	0	0	1	0	1	0	Nuclear Proteins	D
0	0	0	0	0	0	5	0	3	Random Allocation	E
8	6	21	18	36	28	41	51	60	Anti-Bacterial Agents	D
0	9	14	8	9	13	12	19	18	Monitoring, Physiologic	E
1	2	1	0	0	0	1	5	6	Treatment Failure	E
0	0	10	2	4	10	4	2	4	Remission Induction	E
0	0	0	1	0	0	2	5	5	Administration, Inhalation	E
0	0	0	0	0	0	1	0	0	Cytochrome P-450 CYP3A	D
0	0	0	0	0	0	1	0	4	Programmed Cell Death 1 Receptor	D
0	0	5	0	6	12	13	19	25	Geriatric Assessment	E
0	0	0	0	1	1	1	1	1	Carrier Proteins	D
0	0	0	1	0	0	0	1	0	HLA Antigens	D
0	0	0	0	0	3	7	8	1	Models, Economic	E
0	0	0	0	4	1	11	6	7	Cross-Over Studies	E
0	0	0	0	0	1	1	0	1	Transfection	E
0	0	0	1	0	1	0	1	2	Proteome	D
0	0	1	1	1	0	2	1	0	Oligonucleotide Array Sequence Analysis	E
0	0	0	1	0	0	3	2	2	Drug Evaluation, Preclinical	E
0	0	5	4	3	2	14	35	23	Clinical Protocols	E
0	0	0	0	1	0	0	2	1	RNA, Small Interfering	D
0	7	8	0	9	18	19	20	26	Pain Management	E
0	0	0	5	0	0	5	15	11	Statistics, Nonparametric	E
16	7	15	17	29	35	31	30	48	HIV Infections	C
0	0	0	0	1	8	13	4	11	Genotyping Techniques	E
0	0	0	0	0	0	2	3	3	Leukocyte Count	E
0	1	2	4	3	5	7	6	11	Neoplasm Recurrence, Local	C
1	3	13	6	9	9	13	23	16	Anticoagulants	D
0	0	0	4	2	4	5	2	8	Cholesterol, LDL	D
0	0	0	3	12	6	12	8	10	Radiotherapy	E
0	0	0	0	0	0	0	0	3	Histones	D
0	0	0	0	0	0	0	0	2	Amino Acid Substitution	E
0	0	0	1	0	1	2	0	1	Antigens, Neoplasm	D
1	0	7	0	0	2	2	1	2	Leukemia, Myeloid, Acute	C
0	0	0	0	0	0	0	0	0	Microsatellite Instability	C
0	1	0	0	0	0	0	2	0	Proto-Oncogene Proteins p21(ras)	D
0	0	0	0	0	0	1	0	2	Microfluidics	E
0	0	7	2	3	5	5	11	7	Probability	E
4	4	4	2	3	7	3	6	6	Antidepressive Agents	D
0	0	0	0	0	0	0	0	1	Molecular Sequence Annotation	E
2	1	3	3	5	0	7	5	5	Disease	C
0	0	0	0	0	0	0	2	2	Chromatography, Liquid	E
0	1	4	2	3	7	10	14	8	Adrenal Cortex Hormones	D
0	0	0	0	0	0	0	0	1	Drug Repositioning	E
0	0	7	0	4	13	8	20	23	Biocompatible Materials	D
6	3	3	0	2	2	6	9	9	Platelet Aggregation Inhibitors	D
0	1	0	0	2	3	2	3	1	Principal Component Analysis	E
1	0	5	4	2	8	6	5	3	Immunosuppressive Agents	D
13	11	7	13	24	25	54	37	54	Mass Screening	E
0	1	0	1	2	3	2	6	6	Urinary Bladder Neoplasms	C
0	1	0	0	7	6	6	9	17	Epilepsy	C
0	1	1	1	0	3	4	1	3	In Situ Hybridization, Fluorescence	E
0	0	0	0	0	1	5	0	6	Tumor Burden	E
0	1	1	0	0	0	2	2	2	Proto-Oncogene Proteins	D
0	0	1	0	0	0	1	1	0	High-Throughput Screening Assays	E
5	7	12	9	21	13	17	20	30	Diagnostic Imaging	E
0	3	5	5	4	9	3	2	11	Alzheimer Disease	C
0	0	1	0	6	1	4	0	3	Fluorodeoxyglucose F18	D
0	0	0	1	1	0	0	2	6	Monte Carlo Method	E
0	1	7	12	12	14	11	22	22	Pulmonary Disease, Chronic Obstructive	C
0	0	0	0	3	6	9	3	8	Kidney Transplantation	E
0	0	0	0	0	0	0	0	0	Cytochrome P-450 CYP2C9	D
7	6	13	8	13	10	9	17	25	Acute Disease	C
0	0	0	0	0	0	6	5	4	Syndrome	C
0	0	0	0	0	0	0	0	0	Cystic Fibrosis Transmembrane Conductance Regulator	D
0	0	0	1	0	1	2	2	2	Glioblastoma	C
0	0	0	1	0	2	2	2	4	Radiometry	E
0	0	0	0	0	3	5	5	3	Anticonvulsants	D
0	0	0	0	6	6	12	15	10	Quality-Adjusted Life Years	E
0	0	1	0	1	1	4	4	6	Carcinoma, Renal Cell	C
0	0	1	0	0	0	1	1	2	Cancer Vaccines	D
0	0	0	0	0	0	1	0	1	Tumor Suppressor Proteins	D
0	0	0	0	1	0	1	0	1	DNA, Neoplasm	D
0	0	0	0	0	0	0	0	0	Technology, Pharmaceutical	E
0	1	1	3	4	5	14	9	10	Head and Neck Neoplasms	C
0	0	0	0	3	0	5	0	5	Phantoms, Imaging	E
0	1	0	3	2	6	2	1	7	Radiotherapy Planning, Computer-Assisted	E
0	0	6	2	2	7	14	10	12	Inflammation	C
0	0	0	0	0	0	1	2	0	RNA-Binding Proteins	D
0	4	4	5	8	7	19	13	18	Coronary Artery Disease	C
0	0	0	0	0	0	5	4	1	Forced Expiratory Volume	E
0	2	0	0	0	10	12	10	5	Statistics as Topic	E
0	0	0	0	0	0	2	5	4	Biostatistics	E
0	0	0	0	0	0	0	1	1	Desensitization, Immunologic	E
0	0	0	1	0	0	1	1	1	Chromosome Mapping	E
0	0	0	0	0	0	0	0	2	B7-H1 Antigen	D
0	0	0	0	1	3	6	2	3	Flow Cytometry	E
0	0	0	0	0	0	0	0	0	Proto-Oncogene Proteins c-akt	D
0	0	0	0	0	2	3	0	2	Chemoradiotherapy	E
0	4	4	3	3	7	14	21	6	Skin Neoplasms	C
0	0	0	0	1	0	0	3	4	Drug Compounding	E
0	0	0	0	0	0	1	2	0	Drug Dosage Calculations	E
0	0	0	0	1	0	2	5	7	Polyethylene Glycols	D
6	6	8	9	16	18	33	52	42	Critical Care	E
0	0	3	5	6	2	11	5	10	Hydroxymethylglutaryl-CoA Reductase Inhibitors	D
5	3	5	9	8	7	9	13	6	Meta-Analysis as Topic	E
0	0	1	2	0	0	1	5	1	Finite Element Analysis	E
0	7	8	0	0	6	0	5	4	Diagnosis, Computer-Assisted	E
0	0	3	0	0	7	0	12	12	Neuroimaging	E
0	0	0	0	0	2	2	0	5	Organ Size	E
0	0	0	0	0	1	1	0	2	Cisplatin	D
0	0	1	5	4	1	1	1	2	Cystic Fibrosis	C
0	4	1	8	10	14	29	14	20	Blood Pressure	E
0	0	0	4	1	3	5	1	4	Stents	E
0	0	0	2	0	2	0	5	5	Cytodiagnosis	E
0	0	0	0	0	0	5	2	1	Markov Chains	E
0	0	2	0	3	2	6	6	9	Kidney Neoplasms	C
0	2	2	1	4	4	10	8	6	Melanoma	C
0	0	0	1	1	0	1	9	2	Peptides	D
0	0	0	0	0	0	0	0	0	Gene Knockdown Techniques	E
0	0	0	3	0	5	6	7	9	Models, Animal	E
0	0	0	0	0	0	2	1	1	Models, Neurological	E
0	0	0	0	0	0	0	0	1	Repressor Proteins	D
0	0	1	0	2	1	6	1	3	Biosensing Techniques	E
0	0	0	3	0	1	0	1	2	RNA	D
0	0	0	0	0	0	2	1	0	Cytochrome P-450 Enzyme System	D
0	0	1	0	0	2	4	1	1	Esophageal Neoplasms	C
0	0	0	0	0	0	1	0	1	Coculture Techniques	E
0	0	0	0	0	0	0	0	0	Ubiquitin-Protein Ligases	D
0	0	2	0	1	7	2	0	0	Models, Cardiovascular	E
0	0	0	0	0	6	9	11	13	Single-Blind Method	E
0	0	0	0	7	6	11	9	12	Preoperative Care	E
6	16	12	26	36	41	43	63	56	Program Evaluation	E
0	1	1	0	3	2	3	4	7	Inflammatory Bowel Diseases	C
0	0	1	0	0	1	3	1	1	Receptors, Estrogen	D
0	0	0	0	0	6	14	17	14	Hospital Mortality	E
0	2	5	0	1	2	0	1	1	Warfarin	D
0	2	7	5	8	6	16	6	19	Secondary Prevention	E
0	0	0	0	0	1	1	0	0	Adenosine	D
0	0	0	0	0	0	3	1	3	Allergens	D
0	0	2	5	2	5	23	11	8	Antihypertensive Agents	D
0	0	5	0	0	4	2	0	7	Prostheses and Implants	E
0	0	0	0	0	0	0	0	0	Ataxia Telangiectasia Mutated Proteins	D
0	0	0	0	0	0	0	3	0	Antigens, CD	D
0	0	0	0	0	0	0	0	0	Class I Phosphatidylinositol 3-Kinases	D
0	7	6	2	3	7	11	6	6	Antipsychotic Agents	D
0	0	0	0	0	0	1	0	0	NF-kappa B	D
0	0	0	0	0	0	0	0	1	Adaptor Proteins, Signal Transducing	D
0	0	0	0	0	2	4	6	10	Prenatal Diagnosis	E
4	3	9	8	4	1	7	9	7	Specimen Handling	E
0	0	0	0	0	0	2	3	4	Nutrition Surveys	E
0	0	0	0	0	0	7	6	11	Polypharmacy	E
0	0	0	0	0	0	0	0	0	Estrogen Receptor alpha	D
0	0	0	0	0	0	0	0	0	HLA-B Antigens	D
0	0	7	5	7	13	32	25	46	Ultrasonography	E
1	0	5	0	2	4	3	2	2	Multiple Myeloma	C
0	0	2	0	0	1	6	3	14	Doxorubicin	D
0	0	0	0	0	2	2	0	0	Translocation, Genetic	C
0	0	0	0	0	0	5	10	14	Optical Imaging	E
4	0	2	3	5	3	7	8	9	Glycated Hemoglobin A	D
0	0	0	0	0	1	0	1	2	Triglycerides	D
0	0	0	5	14	5	14	13	13	Microbial Sensitivity Tests	E
0	0	0	0	1	0	3	0	1	Magnetic Resonance Spectroscopy	E
0	0	0	0	0	0	3	0	0	Protein-Serine-Threonine Kinases	D
0	0	18	9	11	12	8	18	18	Stem Cell Transplantation	E
0	0	0	2	0	0	5	2	3	False Positive Reactions	E
1	0	0	0	2	1	1	0	6	Glioma	C
0	0	0	0	0	0	0	1	0	Chromatin	D
0	0	0	0	0	0	0	0	0	Molecular Dynamics Simulation	E
0	0	0	0	5	4	11	2	11	Reference Values	E
0	0	5	0	0	4	4	3	0	Immunophenotyping	E
4	5	14	5	9	13	15	8	24	Hemorrhage	C
0	0	0	0	1	0	0	0	3	Blotting, Western	E
0	1	0	0	0	0	0	0	0	Deoxycytidine	D
0	0	0	4	10	5	11	15	11	Patient Care	E
0	1	0	0	0	0	1	0	2	Spectrometry, Mass, Matrix-Assisted Laser Desorption-Ionization	E
0	0	0	0	0	0	0	0	0	DNA Helicases	D
0	0	0	0	0	1	2	0	2	Incidental Findings	E
0	0	1	0	0	0	1	0	0	Phosphatidylinositol 3-Kinases	D
0	0	0	0	3	0	0	2	1	Sequence Alignment	E
0	0	8	0	0	0	0	5	3	Brain Mapping	E
0	0	0	3	0	4	2	6	4	Anti-Inflammatory Agents	D
0	0	0	0	2	0	6	0	5	Nutrition Assessment	E
0	0	0	0	1	0	2	4	10	Fluorescent Dyes	D
0	0	0	0	0	0	0	0	1	Protective Factors	E
0	0	0	0	0	0	0	0	4	Silicon Dioxide	D
0	0	0	0	1	1	3	2	2	Chromosome Aberrations	C
2	6	9	10	13	16	38	33	24	Hypertension	C
0	0	4	8	6	4	5	4	13	Parkinson Disease	C
0	0	6	6	8	6	18	19	12	Electrocardiography	E
0	0	0	0	0	0	0	0	1	Electrodes	E
0	0	0	2	8	4	18	3	12	Antirheumatic Agents	D
0	0	0	0	0	0	0	0	0	Cell Cycle Proteins	D
0	0	0	0	0	0	0	0	1	In Vitro Techniques	E
0	0	0	0	0	0	0	0	0	Crystallography, X-Ray	E
0	13	7	6	11	19	28	19	30	Self Care	E
0	0	0	0	0	1	1	1	1	Inflammation Mediators	D
0	0	0	0	0	2	2	0	0	Lymphoma, Large B-Cell, Diffuse	C
2	0	1	2	4	3	5	4	9	Thyroid Neoplasms	C
7	6	11	23	15	19	25	22	44	Palliative Care	E
0	8	17	18	22	27	32	48	59	Hospitalization	E
0	0	1	3	5	2	10	9	6	Multimodal Imaging	E
0	0	1	0	0	1	0	0	0	Receptor Protein-Tyrosine Kinases	D
0	0	0	0	0	0	0	0	4	Neoplasm Transplantation	E
0	6	5	1	6	4	6	5	9	Surgery, Computer-Assisted	E
0	0	0	0	0	0	2	0	2	Leukemia, Lymphocytic, Chronic, B-Cell	C
0	0	0	0	0	0	0	0	0	3' Untranslated Regions	D
0	0	0	0	0	2	2	1	3	Sarcoma	C
0	0	0	0	0	0	0	3	2	Microscopy, Electron, Scanning	E
1	2	1	4	9	8	20	8	14	Arthritis, Rheumatoid	C
0	0	0	0	0	0	0	0	0	Vitamin K Epoxide Reductases	D
0	0	0	0	0	0	0	1	1	Injections, Subcutaneous	E
0	0	0	0	0	0	0	1	3	RNA, Ribosomal, 16S	D
7	49	52	41	87	88	113	172	174	Stroke	C
0	1	0	1	1	1	4	3	2	Immunologic Factors	D
0	0	0	5	6	4	6	6	7	Weight Loss	C
0	0	0	0	0	2	2	1	1	Prostatic Neoplasms, Castration-Resistant	C
0	0	0	0	1	0	7	5	1	Cell Separation	E
0	0	0	0	0	0	0	0	0	Apolipoproteins E	D
15	21	13	36	33	19	9	11	21	Data Collection	E
0	0	0	0	5	7	5	8	7	Observational Studies as Topic	E
0	0	0	0	0	2	2	1	1	Immunoglobulin E	D
0	0	0	0	0	0	1	2	0	Carcinoma, Pancreatic Ductal	C
0	0	0	0	0	0	0	0	3	Dose-Response Relationship, Radiation	E
0	0	0	0	0	0	0	0	1	Nomograms	E
0	0	0	0	0	2	0	5	5	Respiratory Function Tests	E
0	0	0	0	0	1	0	0	2	CTLA-4 Antigen	D
0	0	0	0	0	0	0	0	1	Telomerase	D
7	1	6	5	7	5	16	19	6	Pain	C
0	0	0	0	13	0	4	5	1	Radiosurgery	E
0	0	0	0	0	2	0	1	2	Leukemia, Myelogenous, Chronic, BCR-ABL Positive	C
0	0	0	0	0	0	0	5	2	Hyaluronic Acid	D
0	1	0	0	0	3	0	2	1	Proteins	D
0	0	0	0	0	0	0	0	0	Cadherins	D
0	0	0	0	0	0	0	0	0	Protein Interaction Mapping	E
0	0	0	0	0	0	0	0	0	Mendelian Randomization Analysis	E
0	0	0	0	0	0	0	1	1	Triple Negative Breast Neoplasms	C
0	3	6	8	8	9	21	9	18	Myocardial Infarction	C
0	0	0	0	0	0	2	0	1	Transplantation, Heterologous	E
0	0	0	0	0	0	0	1	3	Aptamers, Nucleotide	D
0	2	4	6	4	6	13	8	8	Kidney Failure, Chronic	C
0	0	0	0	0	0	2	0	1	Biomarkers, Pharmacological	D
8	5	20	20	13	11	14	31	31	Cause of Death	E
0	1	1	3	3	1	4	0	1	Angiogenesis Inhibitors	D
0	0	0	0	0	0	0	1	0	Genomic Instability	C
14	27	10	14	21	20	30	33	34	Population Surveillance	E
0	0	0	0	2	0	0	0	3	Metformin	D
0	0	0	0	0	1	1	2	3	Paraffin Embedding	E
0	0	0	0	0	0	0	0	1	Stochastic Processes	E
0	0	0	0	0	1	1	0	1	Vascular Endothelial Growth Factor A	D
0	0	3	4	6	3	6	3	6	Insulin	D
0	0	0	0	0	0	5	6	7	Dyslipidemias	C
0	0	3	0	3	6	7	8	6	Glucocorticoids	D
0	0	4	0	0	9	9	8	3	Image Interpretation, Computer-Assisted	E
0	0	0	0	4	0	4	0	2	Delayed-Action Preparations	D,E
0	0	0	0	0	0	0	0	1	Antineoplastic Agents, Phytogenic	D
0	0	0	0	11	2	6	10	15	Cell- and Tissue-Based Therapy	E
0	0	0	0	0	0	3	0	2	Calcium	D
0	0	0	0	0	0	1	1	1	Chromatography, High Pressure Liquid	E
0	0	0	0	0	0	0	0	0	Myeloid Differentiation Factor 88	D
0	0	0	0	0	0	0	1	2	Amyloid beta-Peptides	D
0	0	5	3	0	8	1	15	5	Medicine, Chinese Traditional	E
0	0	2	0	0	0	7	4	5	Angiotensin-Converting Enzyme Inhibitors	D
0	0	0	0	0	0	0	0	0	Chromosome Deletion	C
0	0	0	0	1	0	2	5	8	Enzyme-Linked Immunosorbent Assay	E
0	0	0	0	0	0	0	1	2	Tissue Culture Techniques	E
0	0	0	0	0	0	0	1	0	Membrane Transport Proteins	D
0	0	0	0	0	0	3	0	1	Proton Therapy	E
0	0	1	0	0	0	0	0	0	TOR Serine-Threonine Kinases	D
0	0	0	0	0	2	6	10	13	Photochemotherapy	E
0	0	0	0	0	0	0	1	2	Limit of Detection	E
0	0	0	0	0	0	0	0	0	Basic Helix-Loop-Helix Transcription Factors	D
2	2	6	3	7	7	9	8	16	Drug-Related Side Effects and Adverse Reactions	C
0	0	0	0	7	3	0	8	10	Postoperative Period	E
0	0	0	5	0	4	6	7	9	Medical History Taking	E
0	0	0	1	0	0	0	1	1	Cholesterol, HDL	D
1	0	0	2	0	6	0	0	3	Materials Testing	E
0	5	0	0	0	7	9	11	11	Endoscopy	E
0	0	0	0	0	0	2	0	4	Radiotherapy, Image-Guided	E
0	0	0	0	0	1	0	0	0	Lymphocyte Activation	E
0	0	0	0	2	2	6	3	2	Cholesterol	D
0	0	0	0	0	1	1	2	8	Hypoxia	C
0	0	0	0	0	0	0	0	0	Primary Cell Culture	E
0	0	0	0	0	3	0	2	4	Tumor Necrosis Factor-alpha	D
0	0	0	0	2	2	2	5	7	Clinical Trials, Phase III as Topic	E
0	0	0	0	0	0	0	2	0	Glucose	D
0	0	0	0	0	0	0	0	1	Discriminant Analysis	E
0	0	0	0	0	0	0	1	0	Retreatment	E
0	0	0	0	0	0	0	0	0	Quinolones	D
0	0	0	0	0	0	8	0	6	Tomography, Optical Coherence	E
0	0	0	0	0	0	0	0	0	Aminophenols	D
0	0	0	0	0	0	0	0	0	Bioreactors	E
0	0	0	0	0	0	0	0	0	Gene Knockout Techniques	E
0	0	0	1	0	1	1	0	3	Antineoplastic Agents, Hormonal	D
0	0	0	0	0	0	0	0	0	Eye Proteins	D
0	0	6	0	0	0	1	0	0	Transplantation Conditioning	E
0	0	0	0	0	0	0	0	0	Receptors, Notch	D
0	0	0	0	0	0	0	0	1	Excipients	D
0	1	0	1	0	1	2	2	0	Genetic Diseases, Inborn	C
0	0	0	0	0	0	0	0	0	Hypoxia-Inducible Factor 1, alpha Subunit	D
0	0	0	0	0	0	0	0	0	Prednisone	D
0	0	0	0	0	0	0	5	2	Infusions, Intravenous	E
0	0	0	0	1	2	0	1	5	Radiotherapy, Intensity-Modulated	E
0	0	0	0	0	0	0	0	2	beta Catenin	D
0	0	0	0	7	0	0	4	2	C-Reactive Protein	D
0	0	0	0	0	0	0	0	3	Diagnostic Self Evaluation	E
0	0	0	0	0	0	0	1	1	Gene Transfer Techniques	E
0	0	0	0	0	0	0	0	1	Cyclophosphamide	D
0	5	19	16	20	19	48	53	61	Postoperative Complications	C
0	0	0	0	0	0	0	0	0	Proto-Oncogene Proteins c-myc	D
0	0	0	0	0	0	5	0	4	Transplantation, Autologous	E
0	0	6	9	5	7	0	0	5	Fatal Outcome	E
2	0	6	3	3	5	7	4	6	Drug Therapy	E
7	6	8	9	8	6	10	13	16	DNA Fingerprinting	E
0	0	0	0	1	2	0	0	0	Enzyme Inhibitors	D
0	0	0	0	0	0	0	0	1	Interferon-gamma	D
13	12	18	30	48	51	93	94	90	Molecular Epidemiology	E
0	0	0	3	0	0	0	0	4	Biological Therapy	E
0	0	0	0	0	0	0	0	0	Glutamine	D
0	0	0	0	0	3	8	10	8	Reference Standards	E
0	5	4	0	13	8	12	10	17	Pain Measurement	E
0	0	0	0	0	0	0	0	0	Transforming Growth Factor beta	D
0	0	0	0	0	0	0	0	0	Histone-Lysine N-Methyltransferase	D
0	0	0	0	0	0	0	0	5	Propensity Score	E
0	0	0	0	0	0	0	0	0	Fibroins	D
0	0	6	0	7	15	16	10	8	Heart Rate	E
0	0	0	0	0	6	16	17	19	Perioperative Care	E
0	0	0	0	0	2	2	3	6	Therapies, Investigational	E
0	0	0	0	0	0	0	0	0	Implants, Experimental	E
0	0	0	0	0	2	1	4	1	Neoplasm, Residual	C
0	0	0	2	0	0	1	0	2	Clinical Trials, Phase II as Topic	E
0	2	0	0	0	0	0	0	5	Multicenter Studies as Topic	E
0	0	0	0	0	0	0	5	8	Seizures	C
0	0	0	2	0	0	5	0	5	Likelihood Functions	E
0	0	0	2	0	5	4	7	3	Anti-Inflammatory Agents, Non-Steroidal	D
0	0	0	7	0	5	6	11	10	Transcranial Magnetic Stimulation	E
0	0	0	2	1	7	11	12	14	Contrast Media	D
5	3	4	4	7	6	7	11	3	Analysis of Variance	E
0	0	0	0	0	0	0	0	0	Protein Kinases	D
0	0	0	0	0	0	4	0	4	Hypolipidemic Agents	D
0	0	0	0	0	0	10	9	8	Echocardiography	E
0	0	0	0	0	0	0	0	0	Cell Adhesion Molecules	D
0	0	0	0	0	0	0	0	0	ATP Binding Cassette Transporter, Subfamily B	D
0	0	0	0	2	0	1	4	4	Bronchodilator Agents	D
0	0	0	0	0	0	0	1	2	Immunoassay	E
0	0	0	0	0	0	0	0	0	PTEN Phosphohydrolase	D
0	0	0	0	0	0	12	6	9	Aftercare	E
0	0	0	5	0	3	11	5	7	Coronary Angiography	E
0	0	0	0	5	6	10	11	6	Respiration, Artificial	E
0	0	0	0	2	0	7	5	1	Osteoporosis	C
0	0	0	0	0	1	0	1	8	Glomerular Filtration Rate	E
0	0	0	0	0	0	0	0	6	Polysomnography	E
0	14	8	11	25	18	43	49	46	Exercise Therapy	E
0	0	0	1	1	4	5	1	3	Anti-HIV Agents	D
0	0	0	0	0	0	0	0	1	Microspheres	E
1	0	6	3	5	4	6	7	10	Diabetes Mellitus, Type 1	C
0	0	0	0	0	9	16	13	14	Life Expectancy	E
0	0	0	0	0	0	1	1	1	Microfluidic Analytical Techniques	E
0	0	0	4	11	0	17	6	17	Rheumatic Diseases	C
0	0	0	0	0	1	2	0	0	Receptors, Progesterone	D
0	0	0	0	0	0	0	0	1	Gelatin	D
0	0	0	0	0	0	0	0	0	Plaque, Atherosclerotic	C
0	0	6	2	6	8	5	5	8	Body Weight	C,E
0	0	0	0	0	0	0	0	0	DNA (Cytosine-5-)-Methyltransferases	D
0	0	0	0	0	0	0	0	0	Homeodomain Proteins	D
0	0	12	0	6	8	8	10	7	Medical Records	E
0	0	0	1	1	0	2	2	1	Neovascularization, Pathologic	C
0	0	0	0	0	0	6	0	1	Androgen Antagonists	D
0	0	0	0	0	6	7	8	7	Antitubercular Agents	D
1	0	7	2	5	3	12	15	16	Antiviral Agents	D
0	0	0	0	1	2	0	5	0	Nonlinear Dynamics	E
0	0	0	0	7	7	24	25	23	Self Report	E
0	0	0	0	0	0	0	0	1	Aneuploidy	C
0	0	0	0	0	0	0	0	0	Lysine	D
0	0	7	5	11	7	8	6	10	Renal Dialysis	E
0	0	0	1	1	0	1	0	3	Clinical Trials, Phase I as Topic	E
0	0	6	4	3	13	16	19	12	Atrial Fibrillation	C
0	6	0	0	9	7	15	14	26	Mortality	E
0	0	0	0	0	0	2	0	1	Receptors, Androgen	D
0	0	0	0	0	0	0	0	1	STAT3 Transcription Factor	D
0	0	0	2	2	0	1	3	5	Radiotherapy, Adjuvant	E
0	1	0	0	0	0	0	0	0	Antimetabolites, Antineoplastic	D
0	0	0	0	10	5	12	8	18	Renal Insufficiency, Chronic	C
0	0	0	0	0	1	3	2	2	Genetic Engineering	E
0	0	0	0	0	0	1	0	0	Tissue Fixation	E
0	0	0	0	0	0	0	0	0	DNA Repair Enzymes	D
0	1	1	0	0	0	0	0	1	Fluorouracil	D
0	0	10	0	3	3	5	4	3	Prosthesis Design	E
0	0	0	0	0	2	0	2	2	Protein-Tyrosine Kinases	D
0	0	3	0	0	1	4	6	1	Gastrointestinal Neoplasms	C
0	0	0	0	0	1	0	4	4	Microscopy, Fluorescence	E
0	0	0	0	0	0	2	4	3	Continuous Positive Airway Pressure	E
1	0	0	6	6	10	9	4	6	Kidney Diseases	C
0	0	8	0	0	0	0	0	6	Heart Valve Prosthesis	E
0	0	0	0	0	0	2	0	2	Ki-67 Antigen	D
6	6	6	15	11	13	30	50	43	Heart Failure	C
7	5	9	11	14	14	35	34	31	Length of Stay	E
0	0	0	0	0	0	0	0	0	RNA, Untranslated	D
0	0	0	4	5	2	5	5	2	Radiation Injuries	C
0	0	0	0	0	7	7	0	7	Fluid Therapy	E
0	3	0	7	0	8	7	9	7	Uterine Cervical Neoplasms	C
0	0	0	0	0	0	0	1	0	Electrochemical Techniques	E
0	1	1	2	1	2	3	2	7	Aspirin	D
0	0	8	0	3	1	2	1	2	Transplantation, Homologous	E
0	0	0	0	0	5	5	5	12	Transcranial Direct Current Stimulation	E
5	5	7	7	14	18	18	31	45	Morbidity	E
0	0	0	0	0	0	5	0	8	Magnetite Nanoparticles	D
0	13	10	13	11	28	32	31	39	Activities of Daily Living	E
0	0	0	0	0	0	0	0	2	Camptothecin	D
0	0	5	5	7	8	12	7	8	Radiation Dosage	E
0	0	0	0	0	8	0	7	0	Monitoring, Intraoperative	E
0	0	9	15	12	14	19	33	30	Vaccination	E
0	1	0	0	1	7	4	11	3	Diagnostic Tests, Routine	E
0	0	0	0	0	2	0	0	0	Ovulation Induction	E
0	0	0	3	4	4	10	9	8	Sepsis	C
0	0	0	6	6	0	6	2	3	Brain Diseases	C
0	0	5	5	2	2	4	2	6	Atherosclerosis	C
0	0	0	0	0	0	0	10	4	Heart Transplantation	E
0	0	0	0	0	0	7	3	16	Opioid-Related Disorders	C
0	0	0	0	1	0	1	2	1	Endometrial Neoplasms	C
9	11	6	12	17	23	24	42	44	Interviews as Topic	E
0	0	0	0	0	0	0	1	0	Intracellular Signaling Peptides and Proteins	D
0	0	0	0	3	5	4	18	5	Rare Diseases	C
0	0	0	0	0	0	1	0	1	Fibrosis	C
0	0	0	0	2	4	2	1	1	Precursor Cell Lymphoblastic Leukemia-Lymphoma	C
0	0	3	0	5	5	8	9	3	Acute Coronary Syndrome	C
0	0	0	0	0	0	2	8	7	Stroke Volume	E
0	0	0	0	0	0	0	0	6	Diet Therapy	E
0	0	0	0	1	2	0	0	3	Tomography, Emission-Computed, Single-Photon	E
0	2	7	9	5	7	10	16	23	Radiography	E
6	3	12	12	5	13	5	19	25	Nervous System Diseases	C
0	0	0	0	0	1	1	0	0	Colorectal Neoplasms, Hereditary Nonpolyposis	C
0	0	0	0	0	1	0	1	3	Biopsy, Needle	E
5	5	3	0	5	5	7	8	7	Alcoholism	C
0	1	0	2	2	1	3	1	5	Colonic Neoplasms	C
0	0	2	0	8	5	3	14	9	Multiple Sclerosis	C
0	0	7	0	0	7	10	12	14	Drug Prescriptions	E
0	0	0	0	0	0	6	0	5	Long-Term Care	E
0	1	0	0	0	0	4	0	1	Microarray Analysis	E
2	1	0	3	3	5	6	8	6	Reverse Transcriptase Polymerase Chain Reaction	E
0	0	0	0	0	0	6	3	2	DNA, Mitochondrial	D
0	0	0	0	0	1	0	0	2	Salvage Therapy	E
0	0	0	5	1	2	2	3	5	Genital Neoplasms, Female	C
0	1	0	0	0	1	1	2	1	Paclitaxel	D
0	0	0	7	0	0	5	3	7	Pregnancy Outcome	E
0	0	0	0	0	1	0	0	5	Kidney Function Tests	E
0	0	0	1	1	2	0	1	3	Endpoint Determination	E
0	0	0	0	0	0	0	0	1	Cyclin-Dependent Kinase Inhibitor p16	D
0	0	0	0	5	4	5	10	20	Critical Illness	C
0	0	0	0	0	0	0	1	1	Tissue Array Analysis	E
0	0	0	0	0	0	0	0	7	Administration, Intravenous	E
0	0	5	0	13	10	21	16	20	Reconstructive Surgical Procedures	E
2	0	0	7	2	0	5	8	5	Hypersensitivity	C
0	0	0	0	1	1	0	2	3	Interleukin-6	D
0	0	0	3	2	2	6	4	4	Prostate-Specific Antigen	D
0	0	0	1	0	0	0	0	0	Phenylurea Compounds	D
0	0	0	0	0	0	0	0	6	Pharmacovigilance	E
0	0	0	2	0	1	0	0	0	Taxoids	D
0	0	0	0	0	0	6	10	15	Phototherapy	E
0	1	0	0	0	1	0	0	1	ras Proteins	D
8	10	7	9	9	17	18	19	24	Influenza, Human	C
0	0	0	0	0	1	1	3	0	Fatty Acids	D
0	0	0	0	0	0	1	0	0	Lipoproteins, HDL	D
0	0	0	2	2	1	4	7	9	Radionuclide Imaging	E
0	0	8	0	0	0	0	0	0	Antibodies, Monoclonal, Murine-Derived	D
0	0	0	0	4	2	2	1	4	Hypoglycemia	C
0	0	0	1	3	2	5	2	3	Hyperglycemia	C
0	0	0	0	0	10	0	9	13	Cardiopulmonary Resuscitation	E
0	0	0	0	2	0	12	6	3	Diabetic Retinopathy	C
0	11	0	0	5	11	5	9	13	Electromyography	E
0	0	0	0	0	1	0	0	0	Proto-Oncogene Proteins c-kit	D
1	0	4	2	2	6	3	1	3	Recombinant Proteins	D
0	0	0	0	0	0	1	3	1	Neuroprotective Agents	D
0	0	0	0	6	0	8	9	11	DNA, Bacterial	D
0	5	0	6	0	0	5	14	10	Resuscitation	E
0	0	0	0	0	2	3	2	2	Colitis, Ulcerative	C
0	6	6	0	6	0	11	11	12	Arrhythmias, Cardiac	C
0	0	0	0	0	0	5	3	4	Neoplasms, Experimental	E,C
0	0	0	0	0	2	3	0	4	Prostatectomy	E
0	0	0	0	0	0	8	6	8	Bacterial Proteins	D
4	1	3	3	0	2	16	9	27	Analgesics, Opioid	D
0	7	5	6	12	10	17	12	17	Health Surveys	E
6	0	13	13	8	8	27	18	22	Heart Diseases	C
0	0	0	0	1	1	0	0	5	Iodine Radioisotopes	D
0	0	0	0	0	0	3	1	2	Antioxidants	D
2	0	0	5	2	4	10	7	9	RNA, Viral	D
0	0	0	0	0	0	7	3	9	Hyperthermia, Induced	E
3	1	0	0	1	1	1	0	1	Ticlopidine	D
0	0	7	0	5	0	5	5	14	Fibrinolytic Agents	D
0	0	7	0	1	2	4	7	8	Psychotropic Drugs	D
0	0	0	0	0	2	0	0	2	Immunotherapy, Adoptive	E
0	0	0	0	0	0	0	0	1	Interleukins	D
0	0	0	6	0	2	1	1	3	Neuroendocrine Tumors	C
0	0	0	0	0	0	0	1	1	Receptors, Antigen, T-Cell	D
0	0	0	2	1	5	2	2	4	Methotrexate	D
0	8	0	14	10	12	28	32	36	Focus Groups	E
0	17	11	7	16	13	27	29	27	Physical Therapy Modalities	E
0	0	0	3	3	4	5	6	4	Bone Neoplasms	C
0	0	0	0	1	2	1	3	2	Crohn Disease	C
0	0	0	0	0	6	0	0	7	Bacterial Typing Techniques	E
0	0	0	0	0	0	6	9	20	Public Health Surveillance	E
0	0	0	0	0	0	0	2	1	Proto-Oncogene Proteins c-met	D
0	0	6	5	0	13	13	9	13	Hearing Loss	C
0	0	6	1	1	0	0	8	7	Hepatitis C, Chronic	C
0	0	0	0	0	0	2	0	2	Gastrectomy	E
7	0	7	7	18	13	10	12	18	Models, Organizational	E
0	0	0	6	4	6	11	14	9	Exercise Test	E
5	0	8	15	14	10	21	21	20	Laparoscopy	E
0	0	0	0	0	1	0	0	0	Carboplatin	D
0	0	0	1	0	2	3	0	5	Biopsy, Fine-Needle	E
0	0	0	5	0	0	10	13	12	Death, Sudden, Cardiac	C
0	5	4	2	0	2	6	7	6	Chi-Square Distribution	E
9	9	9	12	25	12	24	27	18	Health Care Surveys	E
10	0	0	0	16	5	7	13	21	Neurosurgical Procedures	E
0	14	7	0	10	10	13	19	18	Gait	E
0	0	0	9	0	0	0	0	12	Rabies	C
0	0	0	6	12	7	9	26	29	Patient Discharge	E
0	0	0	0	3	2	12	7	16	Chronic Pain	C
0	0	0	5	0	0	0	7	6	Evaluation Studies as Topic	E
0	0	3	3	4	2	9	2	1	Diabetes Complications	C
0	0	0	0	0	0	5	7	5	Narration	E
0	0	0	0	0	8	10	7	9	Diarrhea	C
0	8	0	10	8	8	16	12	19	Surgical Procedures, Operative	E
0	0	0	15	15	17	21	27	29	Ambulatory Care	E
0	0	0	0	0	9	10	7	5	Visual Acuity	E
0	0	0	0	0	0	6	7	14	Elective Surgical Procedures	E
0	0	0	0	0	0	0	0	6	Ventricular Remodeling	C
0	0	7	6	0	10	7	15	5	Eye Diseases	C
0	0	0	0	0	0	6	7	8	Medication Errors	E
5	0	6	9	19	13	23	22	21	Disability Evaluation	E
0	7	6	7	13	13	31	13	16	Cardiac Surgical Procedures	E
0	0	0	0	0	0	0	14	13	Particulate Matter	D
0	0	0	5	0	0	7	17	8	Air Pollutants	D
12	6	8	7	11	5	20	20	16	Substance-Related Disorders	C
0	0	0	0	0	4	1	8	7	Arthroplasty, Replacement, Knee	E
0	10	11	6	6	16	8	13	20	Complementary Therapies	E
0	0	0	0	0	0	9	5	12	Digestive System Surgical Procedures	E
0	0	0	0	0	0	6	8	12	Time-to-Treatment	E
0	0	0	5	0	0	8	5	12	Mesenchymal Stem Cell Transplantation	E
0	0	0	0	0	2	0	0	1	Fusion Proteins, bcr-abl	D
0	0	0	0	0	0	9	7	3	Acute Kidney Injury	C
7	5	0	11	11	16	19	17	27	Tuberculosis	C
0	5	0	7	6	4	13	10	12	Minimally Invasive Surgical Procedures	E
0	0	0	0	0	0	14	3	5	Hypertension, Pulmonary	C
0	0	0	0	0	12	0	0	5	Remote Sensing Technology	E
0	0	0	0	0	0	1	2	0	Sulfonamides	D
0	0	0	2	0	0	3	0	6	Viral Load	E
0	0	0	0	0	0	5	6	5	Microscopy, Confocal	E
0	0	0	7	11	12	6	7	13	Delivery, Obstetric	E
0	0	5	2	3	5	6	9	5	Analgesics	D
0	10	9	8	10	11	14	14	22	Physical Examination	E
0	1	1	2	0	1	0	0	1	Drugs, Investigational	D
0	5	6	7	14	14	14	29	31	Skin Diseases	C
2	22	8	8	10	11	10	5	6	Monitoring, Ambulatory	E
0	0	0	0	0	0	7	0	10	Equipment and Supplies	E
0	0	0	0	8	7	11	15	21	Orthopedic Procedures	E
0	0	0	0	0	0	0	0	0	Tamoxifen	D
0	0	0	0	7	0	12	14	10	Multilocus Sequence Typing	E
0	0	4	0	1	4	3	5	5	Cardiovascular Agents	D
0	0	0	0	0	2	9	2	3	Adenoma	C
0	0	0	0	0	3	7	0	10	Hemoglobins	D
0	0	4	5	0	6	1	3	7	Holistic Health	E
0	0	5	0	0	1	0	0	18	Anemia	C
0	0	0	0	0	0	0	0	6	Delayed Diagnosis	E
0	0	0	0	0	7	0	0	6	Headache	C
0	0	0	0	0	0	8	9	12	Respiratory Tract Infections	C
0	0	4	6	10	12	8	14	12	Continuity of Patient Care	E
0	0	0	0	13	0	6	16	13	Pediatric Obesity	E,C
0	0	0	0	8	6	9	10	19	Patient Readmission	E
0	10	6	0	0	6	6	0	13	Spinal Cord Injuries	C
0	0	0	12	10	22	14	16	17	Cross Infection	C
0	0	0	0	0	0	0	5	13	Death	C
0	6	0	6	11	11	13	4	18	Heart Defects, Congenital	C
0	0	0	0	5	12	7	12	14	Fractures, Bone	C
0	0	0	0	0	0	0	0	6	Blood Chemical Analysis	E
0	0	0	0	0	10	9	0	10	Microscopy	E
0	0	5	0	0	0	1	11	5	Organ Transplantation	E
0	8	7	0	8	7	11	15	9	Range of Motion, Articular	E
0	0	0	6	10	7	9	6	10	Patient Admission	E
0	0	0	8	15	7	10	10	14	Musculoskeletal Diseases	C
0	0	0	5	7	6	9	5	8	Staphylococcal Infections	C
0	0	0	0	6	0	0	9	8	Brain Concussion	C
0	0	0	0	0	0	0	8	5	Virulence Factors	D
6	5	0	0	5	11	7	18	11	Malaria	C
0	0	0	0	5	5	6	11	8	Dengue	C
10	9	23	20	23	24	36	44	46	Wounds and Injuries	C
0	0	0	0	0	6	6	7	10	Muscle Strength	E
14	8	19	20	15	13	12	24	19	Autopsy	E
8	6	12	8	9	11	17	18	34	Communicable Diseases	C
0	0	0	0	0	0	5	0	11	Spatio-Temporal Analysis	E
0	0	0	0	0	0	3	7	11	Pain, Postoperative	C
0	0	0	0	0	5	0	0	6	Gastroenteritis	C
0	0	0	0	0	7	7	10	6	Airway Management	E
0	0	0	0	12	9	16	9	17	Molecular Typing	E
0	0	5	5	0	9	14	11	13	Blood Transfusion	E
0	0	0	6	0	6	14	18	11	Diagnostic Errors	E
8	24	13	13	29	16	13	14	8	Occupational Diseases	C
0	0	0	0	0	2	0	0	12	Erythrocyte Transfusion	E
0	0	0	0	8	0	5	5	7	Endovascular Procedures	E
0	0	0	0	0	0	0	0	9	Anti-Retroviral Agents	D
0	0	0	0	7	0	8	6	5	Infant Mortality	E
0	0	0	0	0	5	11	9	5	Gait Disorders, Neurologic	C
0	0	0	9	7	6	5	5	5	Foodborne Diseases	C
0	0	0	0	0	0	3	0	5	Staining and Labeling	E
0	0	0	0	0	0	12	0	7	Reoperation	E
0	0	0	5	7	0	0	0	7	Epidemiologic Methods	E
0	0	0	0	8	0	0	5	6	Sexually Transmitted Diseases	C
0	0	0	0	0	6	6	14	8	Intubation, Intratracheal	E
0	0	5	0	6	0	5	6	9	Brain-Computer Interfaces	E
0	0	0	0	0	7	0	7	7	Heart Arrest	C
0	0	0	5	6	0	9	9	14	Burns	C
0	0	6	0	0	5	0	6	12	Electric Stimulation Therapy	E
5	6	0	6	12	11	15	14	18	Athletic Injuries	C
0	0	6	8	10	7	11	25	17	Emergencies	C
0	0	7	0	5	7	8	9	19	Prenatal Care	E
7	0	5	5	7	6	5	15	11	Cadaver	C
5	0	7	6	7	6	9	11	14	Models, Educational	E
5	0	9	11	0	8	12	10	17	Postmortem Changes	C
0	6	0	0	10	5	7	13	16	Epidemiological Monitoring	E
0	0	5	8	5	9	14	14	24	Burnout, Professional	C
6	28	32	11	23	19	33	41	29	Rehabilitation	E
0	0	6	9	7	6	7	10	14	Communicable Diseases, Emerging	C
0	0	0	0	0	0	7	5	11	Measles	C
0	0	0	6	0	0	0	0	7	Sentinel Surveillance	E
0	8	0	0	0	0	5	5	7	Spatial Analysis	E
0	0	0	0	10	12	19	13	7	Observer Variation	E
0	5	12	15	23	6	5	14	25	Zoonoses	C
0	0	0	0	0	0	0	0	9	Equipment Safety	E
0	0	0	0	0	6	0	12	7	Acupuncture Therapy	E
0	5	0	0	11	0	7	9	9	Emergency Treatment	E
0	0	0	6	7	6	7	10	10	Photography	E
0	0	0	5	0	0	5	9	6	Operative Time	E
0	0	0	0	0	0	0	10	9	Hemiplegia	C
0	0	0	0	16	14	8	11	11	Hemorrhagic Fever, Ebola	C
0	0	0	0	0	0	0	0	6	Epidemiologic Research Design	E
0	0	0	0	0	0	7	6	8	Orthognathic Surgery	E
0	0	0	0	0	0	6	0	10	Patient Transfer	E
0	0	0	0	6	14	0	0	6	Thoracic Surgical Procedures	E
0	0	0	0	0	0	0	0	8	Transition to Adult Care	E
0	0	0	0	0	0	0	0	5	Contact Tracing	E
0	0	0	0	7	0	7	6	6	Electrophoresis, Gel, Pulsed-Field	E
0	7	12	6	0	16	15	9	11	Correction of Hearing Impairment	E
0	0	9	0	0	8	6	9	6	Hearing Aids	E
0	0	0	10	6	5	14	15	11	Neglected Diseases	C
0	6	0	0	7	0	5	13	11	Occupational Therapy	E
0	11	8	0	9	6	13	15	12	Paresis	C
0	0	0	7	0	0	0	0	7	Vestibular Diseases	C
0	0	0	0	0	0	0	8	7	Anesthetics	D
0	0	0	0	0	0	6	8	6	Diagnostic Techniques, Ophthalmological	E
0	0	0	6	0	0	14	0	5	Poliomyelitis	C
0	5	0	0	0	5	0	5	6	Drinking Water	D
0	0	0	0	0	0	0	6	5	Ophthalmoscopy	E
0	0	9	0	0	0	0	5	5	Heart Valve Prosthesis Implantation	E
0	0	0	0	0	0	0	8	5	Papillomavirus Vaccines	D
0	0	0	0	0	0	0	2	0	Comparative Genomic Hybridization	E
0	0	0	0	0	0	0	0	0	Glucuronosyltransferase	D
0	0	0	0	0	0	0	0	0	Proto-Oncogene Proteins c-ret	D
0	0	0	0	0	0	0	0	0	Chromatin Immunoprecipitation	E
0	0	6	0	2	1	0	0	0	Models, Psychological	E
0	0	0	0	0	3	0	2	0	Formaldehyde	D
0	0	0	0	0	0	1	8	0	Idiopathic Pulmonary Fibrosis	C
0	0	0	0	0	1	1	2	0	Sequence Analysis	E
0	0	0	0	0	0	0	0	0	Pregnancy Rate	E
0	0	0	0	0	0	0	0	0	Cell Count	E
0	0	0	0	0	0	40	0	0	Image Enhancement	E
0	0	0	0	0	0	0	0	0	GTP Phosphohydrolases	D
0	0	0	0	0	0	0	0	0	Protein Array Analysis	E
0	0	0	0	0	0	0	1	0	Matrix Metalloproteinases	D
0	0	0	0	0	0	1	1	0	Fluorescent Antibody Technique	E
0	0	0	0	0	0	0	2	0	Dopamine	D
0	0	0	0	0	0	0	1	0	Maximum Tolerated Dose	E
0	0	0	0	1	0	0	2	0	Multiplex Polymerase Chain Reaction	E
0	0	0	0	0	0	1	1	0	Immunomodulation	E
0	0	0	0	0	0	3	1	0	Fertilization in Vitro	E
0	0	0	0	0	0	0	0	0	Inhibitory Concentration 50	E
0	0	0	0	0	0	0	0	0	Hedgehog Proteins	D
0	0	0	0	0	4	0	5	0	Spirometry	E
0	0	0	0	0	0	0	0	0	Ubiquitin Thiolesterase	D
0	0	0	0	0	0	0	0	0	Allopurinol	D
0	0	0	0	0	0	0	1	0	Urologic Neoplasms	C
0	0	0	0	0	0	0	0	0	Waist-Hip Ratio	E
0	0	0	0	0	0	0	0	0	Immunoprecipitation	E
0	0	0	0	0	1	0	1	0	Body Height	E
0	0	0	0	0	0	0	0	0	Cyclin-Dependent Kinase Inhibitor p18	D
0	15	7	0	9	8	8	5	0	Therapy, Computer-Assisted	E
0	0	0	1	0	0	4	1	0	Immunosuppression	E
0	7	0	0	0	0	0	9	0	Phytotherapy	E
0	0	0	0	0	0	5	10	0	Defibrillators, Implantable	E
0	0	0	6	6	6	5	10	0	Respiratory Tract Diseases	C
0	0	0	3	3	0	0	5	0	Diagnosis	E
0	0	0	0	0	0	7	2	0	Lung Diseases, Interstitial	C
0	0	0	0	0	0	0	1	0	Niacinamide	D
0	0	0	5	0	0	0	6	0	Reagent Kits, Diagnostic	D,E
0	0	0	0	0	5	13	5	0	Radiography, Thoracic	E
0	0	0	0	5	0	17	7	0	Patient Positioning	E
0	0	2	0	0	0	0	1	0	Interferon-alpha	D
7	0	5	0	10	6	20	6	0	Health Status Indicators	E
0	0	0	0	0	0	0	7	0	Microscopy, Electron, Transmission	E
0	0	0	0	0	0	0	5	0	Chemoprevention	E
0	0	0	0	0	0	0	6	0	Fluoroscopy	E
0	0	0	0	0	0	9	5	0	Soft Tissue Injuries	C
0	0	0	0	0	0	6	6	0	Hand Strength	E
0	0	0	0	0	0	0	5	0	Preconception Care	E
0	0	0	0	0	0	0	7	0	Retinal Diseases	C
0	0	0	0	0	0	0	6	0	Carbapenems	D
0	0	0	0	0	0	0	7	0	Injections	E
0	0	4	2	0	0	0	6	0	Health Records, Personal	E
0	0	0	0	9	0	0	8	0	Escherichia coli Infections	C
0	0	9	0	6	10	7	5	0	Cardiac Catheterization	E
0	0	6	0	0	0	0	9	0	Vision Disorders	C
0	0	0	0	0	0	0	14	0	Life Support Care	E
0	0	0	5	0	0	0	9	0	Basic Reproduction Number	E
0	0	0	0	0	0	0	8	0	Parenteral Nutrition, Total	E
0	0	5	0	0	0	0	8	0	Acoustic Stimulation	E
0	0	11	8	7	0	0	14	0	Animal Diseases	C
0	0	0	0	0	0	0	9	0	Water	D
0	0	0	0	0	0	0	5	0	Influenza in Birds	C
0	0	0	0	0	0	0	5	0	Geographic Mapping	E
0	0	0	0	0	0	0	5	0	Hearing Tests	E
0	0	0	0	0	0	0	7	0	Poultry Diseases	C
0	0	0	0	0	0	0	5	0	Ribotyping	E
0	0	0	0	0	0	0	5	0	Biological Warfare Agents	D
0	0	0	0	0	0	0	5	0	Protective Clothing	E
0	0	0	0	0	0	1	5	0	Diabetic Foot	C
0	0	0	0	0	0	0	0	0	Limb Salvage	E
0	25	8	0	0	0	16	0	0	Equipment Failure Analysis	E
0	0	0	0	0	0	3	0	0	Diabetic Neuropathies	C
0	0	0	0	0	0	4	0	0	Soft Tissue Infections	C
0	0	0	0	0	0	1	0	0	Prosthesis Fitting	E
0	0	0	0	0	2	0	0	0	Knee Prosthesis	E
0	0	0	0	1	0	0	0	0	Chemoradiotherapy, Adjuvant	E
0	0	0	0	0	0	1	0	0	CD4 Lymphocyte Count	E
0	0	0	0	1	0	0	0	0	Organoplatinum Compounds	D
0	0	0	0	0	0	0	0	0	ATP-Binding Cassette Transporters	D
0	0	0	0	0	0	0	0	0	Dihydrouracil Dehydrogenase (NADP)	D
0	0	0	0	0	0	0	0	0	Diabetic Angiopathies	C
0	0	0	0	0	0	0	0	0	Protective Devices	E
0	0	0	0	0	0	0	0	0	Apolipoproteins	D
0	0	0	0	0	0	0	0	0	Codon	D
0	0	0	0	0	0	2	0	0	Calibration	E
0	0	0	0	0	0	3	0	0	Dosage Forms	D,E
0	0	0	0	0	0	0	0	0	Diet, Diabetic	E
0	0	0	0	0	0	2	0	0	Skin Diseases, Infectious	C
0	0	0	0	0	0	0	0	0	Osteoarthritis, Hip	C
0	0	0	0	0	0	6	0	0	Confidence Intervals	E
0	0	0	1	0	1	2	0	0	Lymph Node Excision	E
0	0	0	0	0	8	4	0	0	Arthritis, Psoriatic	C
0	0	0	0	4	0	0	0	0	Diet, Reducing	E
0	0	0	0	5	0	9	0	0	Factor Analysis, Statistical	E
0	0	0	0	0	1	0	0	0	Alcohol-Related Disorders	C
0	0	0	0	1	2	1	0	0	Purinergic P2Y Receptor Antagonists	D
0	0	0	0	0	0	7	0	0	Nutritional Support	E
2	7	4	0	0	0	6	0	0	Telemetry	E
0	0	0	0	0	0	5	0	0	Immunization Schedule	E
0	0	0	0	0	0	5	0	0	Occult Blood	E
0	0	5	0	0	6	8	0	0	Multiple Trauma	C
0	0	0	0	0	0	6	0	0	Microbiological Techniques	E
0	0	0	0	0	0	6	0	0	Biosimilar Pharmaceuticals	D
0	0	0	0	0	0	5	0	0	Administration, Cutaneous	E
0	0	0	0	0	0	13	0	0	Radiographic Image Enhancement	E
0	0	0	0	0	0	6	0	0	Acinetobacter Infections	C
0	0	0	0	0	0	5	0	0	Trachoma	C
0	0	0	0	6	0	5	0	0	Dietary Sucrose	D
0	0	0	0	0	7	5	0	0	First Aid	E
0	0	1	2	1	2	0	0	0	Medical Record Linkage	E
0	0	0	0	0	0	0	0	0	Neoplasms, Unknown Primary	C
0	0	0	0	0	1	0	0	0	Least-Squares Analysis	E
0	0	0	0	0	1	0	0	0	Dose Fractionation, Radiation	E
0	0	0	0	4	0	0	0	0	Thyroidectomy	E
0	0	0	0	0	0	0	0	0	Aryl Hydrocarbon Hydroxylases	D
0	0	0	0	0	0	0	0	0	Adrenergic beta-Agonists	D
0	0	0	0	0	0	0	0	0	Microscopy, Atomic Force	E
0	2	0	8	1	0	0	0	0	DNA Primers	D
0	0	0	0	0	0	0	0	0	In Situ Hybridization	E
0	0	0	0	0	0	0	0	0	Ribavirin	D
0	0	0	0	0	0	0	0	0	Cloning, Molecular	E
0	0	0	0	0	0	0	0	0	Receptor, Platelet-Derived Growth Factor alpha	D
0	0	0	0	0	0	0	0	0	Receptors, Adrenergic, beta-2	D
0	0	0	0	1	0	0	0	0	Platelet Function Tests	E
0	0	0	0	1	0	0	0	0	Cystectomy	E
0	0	0	0	11	0	0	0	0	Compassionate Use Trials	E
0	0	8	5	5	0	0	0	0	Trauma Severity Indices	E
0	0	0	7	0	0	0	0	0	Vertigo	C
0	0	0	0	0	0	0	0	0	Mixed Function Oxygenases	D
0	0	2	0	0	0	0	0	0	Drug Labeling	E
1	1	1	0	0	0	0	0	0	Angioplasty, Balloon, Coronary	E
0	0	0	0	0	0	0	0	0	Quantum Dots	E
0	0	0	0	0	0	0	0	0	Multidrug Resistance-Associated Proteins	D
0	0	0	0	0	0	0	0	0	Receptors, Opioid, mu	D
0	0	6	0	0	0	0	0	0	Work Capacity Evaluation	E
0	0	8	0	0	0	0	0	0	Aortic Valve Stenosis	C
0	0	5	0	0	0	0	0	0	Aortic Valve Insufficiency	C
0	0	5	0	0	0	0	0	0	Death, Sudden	C
0	10	0	0	0	0	0	0	0	Biofeedback, Psychology	E
0	8	0	0	0	0	0	0	0	Orthotic Devices	E
0	11	0	0	0	0	0	0	0	Self-Help Devices	E
0	7	0	0	0	0	0	0	0	Faith Healing	E
0	5	0	0	0	0	0	0	0	Transducers	E
0	0	0	0	0	0	0	0	0	Metabolic Clearance Rate	E

## Sheet: S3 - PM relative
2009-2010	2010-2011	2011-2012	2012-2013	2013-2014	2014-2015	2015-2016	2016-2017	2017-2018	Mesh	CATEGORY
79.1398	79.6838	79.6111	74.6829	67.1555	62.3683	57.1429	50.6852	45.3446	Precision Medicine	E	-33.7952
5.69892	7.35178	5.83382	8.82801	7.52605	6.86243	6.87192	7.04807	7.27587	Prognosis	E	1.57694
10.7527	10.1976	8.30878	9.53831	9.26283	9.2563	8.42365	7.06983	6.64235	Treatment Outcome	E	-4.11034
5.37634	5.5336	5.00884	4.56621	6.13663	6.00064	5.51724	4.74222	5.33692	Risk Factors	E	-0.0394272
4.62366	5.77075	5.42133	7.86403	8.41374	8.93712	7.24138	6.2432	6.35439	Genetic Predisposition to Disease	C	1.73073
1.72043	1.58103	1.0607	2.18163	2.19992	2.10661	2.14286	2.50163	3.60914	Retrospective Studies	E	1.88871
2.36559	6.64032	7.48379	9.43683	8.56812	8.71369	7.85714	6.59126	4.665	Molecular Targeted Therapy	E	2.29941
8.92473	7.90514	7.48379	9.48757	9.80316	9.67124	8.39901	9.15815	7.37186	Biomarkers, Tumor	D	-1.55287
1.93548	2.13439	1.94461	1.92796	2.08414	2.64922	2.29064	2.54514	2.66846	Disease Progression	C	0.732975
15.0538	10.6719	13.6123	14.3075	12.0031	12.6396	12.2906	12.0078	10.4051	Neoplasms	C	-4.6487
0.860215	1.26482	1.29641	1.72501	1.85257	2.64922	2.21675	2.04481	2.63006	Cohort Studies	E	1.76985
2.47312	4.42688	3.29994	3.50076	3.66654	4.11746	3.39901	3.21949	3.07161	Genome-Wide Association Study	E	0.598489
4.30108	3.87352	4.53742	3.34855	3.39637	3.6706	2.68473	2.6104	2.68766	Risk Assessment	E	-1.61342
3.76344	4.34783	3.47672	3.95738	3.89811	4.43664	3.71921	4.00261	3.57074	Gene Expression Profiling	E	-0.192698
0.537634	0.948617	0.883913	0.963978	1.50521	1.85126	2.14286	1.74027	2.26531	Case-Control Studies	E	1.72768
10.3226	8.7747	7.89629	8.16844	9.22424	8.61794	8.30049	6.63476	5.35611	Antineoplastic Agents	D	-4.96647
7.95699	7.03557	5.3624	4.46474	3.04902	3.54293	3.25123	3.04546	2.78364	Clinical Trials as Topic	E	-5.17335
4.19355	2.37154	2.3571	2.73973	2.62447	2.84073	2.11823	2.02306	2.01574	Models, Biological	E	-2.17781
5.48387	7.03557	6.18739	6.74784	6.13663	5.36227	5.68966	6.09093	6.29679	Biomarkers	D	0.812923
0.537634	1.42292	1.64997	1.36986	1.621	1.88318	1.65025	1.91429	1.99654	Prospective Studies	E	1.45891
0	0.55336	1.64997	2.94267	3.78232	4.21321	5.14778	5.2643	3.57074	High-Throughput Nucleotide Sequencing	E	3.57074
2.90323	2.7668	2.41603	2.63825	2.3929	2.52154	2.36453	2.41462	1.99654	Reproducibility of Results	E	-0.906681
1.6129	2.68775	1.23748	2.1309	2.89464	2.2662	2.36453	2.76267	1.88136	Neoplasm Staging	E	0.268456
0.860215	1.34387	0.94284	1.16692	1.00347	1.11714	1.28079	2.13183	1.91975	Disease Models, Animal	C,E	1.05954
0.860215	0.790514	0.47142	1.4206	0.964878	1.24481	1.05911	1.54449	1.80457	Survival Analysis	E	0.944354
4.51613	3.32016	2.94638	3.95738	3.82092	3.19183	2.36453	1.71851	1.65099	Patient Selection	E	-2.86514
1.07527	1.50198	1.41426	1.52207	1.35083	1.14906	1.52709	1.54449	1.555	Severity of Illness Index	E	0.479732
0.967742	1.26482	1.29641	1.62354	1.23504	1.37249	2.38916	2.3276	2.57247	Immunotherapy	E	1.60473
5.91398	6.56126	5.65704	6.29122	5.90506	4.78774	3.25123	3.24124	3.18679	Genetic Testing	E	-2.72719
0.537634	0.869565	1.41426	1.77575	2.04554	1.81934	1.7734	1.41397	1.40142	Follow-Up Studies	E	0.863786
0.860215	0.55336	0.883913	1.52207	1.08066	0.92563	1.30542	1.06591	1.38222	Models, Statistical	E	0.522008
1.93548	1.58103	1.41426	1.26839	1.31223	1.34057	1.50246	1.21819	1.32463	Surveys and Questionnaires	E	-0.610853
0.322581	0.55336	0.70713	0.507357	0.578927	0.542611	0.615764	0.826626	1.28624	Cross-Sectional Studies	E	0.963655
0	0.474308	0.530348	0.811771	0.964878	0.861794	1.133	1.43572	1.51661	Xenograft Model Antitumor Assays	E	1.51661
1.07527	1.10672	1.41426	1.26839	1.15785	1.53208	1.42857	1.3052	1.67019	Magnetic Resonance Imaging	E	0.594917
2.04301	2.29249	2.06246	2.08016	2.3543	2.07469	2.9803	1.45747	1.15185	Combined Modality Therapy	E	-0.891158
0.645161	0.55336	0.589275	0.710299	0.887688	1.14906	1.28079	1.06591	1.17105	Kaplan-Meier Estimate	E	0.525889
1.93548	2.68775	1.47319	2.08016	1.54381	1.81934	1.57635	1.52273	1.43982	Randomized Controlled Trials as Topic	E	-0.495668
0.752688	1.02767	0.94284	1.31913	1.5824	1.59591	1.87192	1.76202	1.42062	Genetic Association Studies	E	0.66793
1.1828	1.42292	1.17855	1.06545	2.08414	2.07469	1.79803	2.06657	1.97735	MicroRNAs	D	0.794551
3.97849	4.26877	3.94814	4.66768	4.01389	4.59623	3.7931	3.45878	3.24438	Lung Neoplasms	C	-0.73411
0.860215	0.711462	0.766058	1.16692	1.19645	1.46824	1.10837	1.06591	1.09426	Sensitivity and Specificity	E	0.234045
0.430108	1.97628	1.23748	0.811771	0.771903	0.957549	1.15764	1.26169	1.09426	Survival Rate	E	0.664152
1.07527	0.869565	0.94284	1.01471	1.27364	1.50016	1.37931	1.32695	0.998272	Disease-Free Survival	E	-0.0769966
5.48387	5.37549	5.24455	4.31253	4.28406	4.62815	4.21182	3.61105	3.39797	Breast Neoplasms	C	-2.08591
0	0	0.294638	0.659564	0.501737	0.478774	0.714286	0.717859	0.921482	ROC Curve	E	0.921482
0.752688	0.632411	0.353565	0.405885	0.926283	1.0533	0.738916	0.739613	0.921482	Body Mass Index	E	0.168794
1.1828	0.869565	0.824985	2.18163	2.62447	2.68114	1.97044	1.89254	1.20945	DNA Mutational Analysis	E	0.0266495
0.752688	0	0.353565	1.21766	0.810498	1.21289	1.133	1.23994	1.03667	Biopsy	E	0.283979
2.7957	2.52964	2.53388	2.94267	2.81745	2.68114	2.16749	2.89319	1.63179	Sequence Analysis, DNA	E	-1.16391
1.39785	1.89723	1.59104	1.67428	1.00347	1.53208	1.42857	1.21819	1.05586	Research Design	E	-0.341985
3.54839	3.24111	2.12139	1.72501	2.43149	2.6173	2.38916	2.00131	1.76617	Antineoplastic Combined Chemotherapy Protocols	E	-1.78221
0	0.632411	0.47142	0.710299	0.771903	0.829876	0.738916	0.783119	0.806297	Cluster Analysis	E	0.806297
1.39785	1.10672	2.29817	2.79046	1.54381	1.24481	1.40394	1.02241	0.979075	Genetic Markers	D	-0.418775
0.537634	1.34387	1.53212	1.57281	1.5824	1.37249	1.33005	1.00065	1.11346	Electronic Health Records	E	0.575823
0.537634	0.632411	0.47142	0.862506	0.771903	0.829876	0.8867	0.891886	0.767902	Proportional Hazards Models	E	0.230267
0	0	0.589275	0.608828	0.347356	0.446856	0.566502	0.413313	0.691112	Area Under Curve	E	0.691112
0	0.0790514	0.353565	0.710299	0.578927	0.606447	0.738916	0.543833	0.652716	Prevalence	E	0.652716
0.860215	1.10672	0.883913	1.21766	1.89116	1.69167	1.67488	1.6315	0.863889	Neoplasm Metastasis	C	0.00367437
0.967742	0.474308	0.589275	0.811771	0.810498	0.414938	0.46798	0.58734	0.652716	Bayes Theorem	E	-0.315025
2.90323	3.24111	3.12316	2.63825	2.47009	2.36195	1.69951	1.78377	1.65099	Carcinoma, Non-Small-Cell Lung	C	-1.25224
4.62366	3.24111	1.64997	1.36986	1.85257	1.27673	1.18227	1.02241	1.09426	Drug Delivery Systems	E	-3.5294
2.68817	1.58103	1.53212	1.36986	1.11926	1.34057	0.985222	0.978899	0.671914	Drug Design	E	-2.01626
0.645161	0.316206	0.294638	0	0.308761	0.383019	0.344828	0.413313	1.30543	Tissue Engineering	E	0.660272
2.58065	2.7668	2.82852	2.68899	2.27711	1.85126	2.19212	2.19709	1.42062	Drug Discovery	E	-1.16003
0.645161	0.632411	1.00177	1.01471	1.00347	0.638366	0.960591	0.935393	0.671914	Models, Theoretical	E	0.0267527
1.6129	1.18577	1.11962	1.21766	0.694712	0.670284	0.788177	0.609093	0.883087	Chronic Disease	C	-0.729816
0.537634	0.55336	0.294638	0	0.270166	0.255346	0.320197	0.6526	0.671914	Pedigree	E	0.13428
0.645161	0	1.00177	0.913242	0.810498	0.92563	0.615764	0.739613	0.671914	Decision Support Techniques	E	0.0267527
1.39785	1.34387	0.766058	0.811771	0.964878	1.11714	1.05911	1.17468	1.20945	Neoplasm Proteins	D	-0.188404
0.215054	0.237154	0.176783	0.456621	0.501737	0.638366	0.492611	0.478573	0.595124	Incidence	E	0.38007
0.645161	1.89723	1.76783	1.47133	1.81397	2.07469	1.74877	1.3052	0.94068	Molecular Diagnostic Techniques	E	0.295518
0	0.55336	0.353565	0.710299	0.347356	0.255346	0.640394	0.435066	0.652716	Models, Molecular	E	0.652716
1.1828	0.395257	0	0.558092	0.463142	1.4044	1.03448	1.34871	1.17105	RNA, Messenger	D	-0.0117456
1.93548	1.89723	1.88568	2.02943	2.27711	2.58538	1.74877	1.52273	1.47821	Protein Kinase Inhibitors	D	-0.457273
0.860215	1.10672	0.824985	0.710299	0.887688	0.957549	1.18227	0.717859	0.614321	Risk	E	-0.245894
1.1828	1.66008	1.47319	1.36986	1.54381	1.08522	0.714286	1.19643	1.01747	Tomography, X-Ray Computed	E	-0.165326
0	0.948617	0.648203	0.558092	0.771903	0.734121	0.812808	0.45682	0.595124	Pilot Projects	E	0.595124
0	0	0.294638	0.558092	0.501737	0.734121	0.738916	0.739613	0.518334	Neoplasm Grading	E	0.518334
0	0	0.530348	0.659564	0.617522	0.670284	0.738916	0.630846	0.614321	Models, Genetic	E	0.614321
0	0.55336	0	0.405885	0.424547	0.446856	0.566502	0.282793	0.518334	Early Diagnosis	E	0.518334
0.322581	0.474308	0.353565	0.659564	0.578927	0.351101	0.320197	0.413313	0.518334	Diagnosis, Differential	E	0.195753
0	0	0.589275	0.710299	0.656117	0.766039	0.714286	0.478573	0.518334	Multivariate Analysis	E	0.518334
0.537634	1.02767	0.412493	0.507357	0.463142	0.670284	0.812808	0.630846	0.518334	Logistic Models	E	-0.0193008
0	0	0	0	0.385951	0.446856	0.517241	0.52208	0.748704	Carcinogenesis	C	0.748704
0	0.237154	0.47142	0.35515	0.463142	0.510693	0.615764	0.717859	0.537531	Longitudinal Studies	E	0.537531
0.967742	1.66008	0.589275	1.06545	1.50521	1.59591	1.52709	1.37046	0.633519	Immunohistochemistry	E	-0.334223
0	0	0	0.456621	0.501737	0.734121	0.517241	0.826626	0.844692	Sequence Analysis, RNA	E	0.844692
1.07527	1.02767	0.883913	0.963978	1.04207	1.02139	0.763547	0.543833	0.575926	Chemotherapy, Adjuvant	E	-0.499343
1.29032	1.42292	1.76783	1.47133	2.04554	1.30865	1.50246	2.00131	1.5934	Asthma	C	0.303073
0	0	0	0	0.192976	0.319183	0.492611	0.478573	0.518334	Datasets as Topic	E	0.518334
1.82796	1.58103	1.11962	1.16692	1.42802	1.14906	0.91133	0.739613	0.710309	Drug Therapy, Combination	E	-1.11765
0	0.395257	0	0	0.424547	0.414938	0.46798	0.696106	0.671914	Tumor Suppressor Protein p53	D	0.671914
0.645161	0.711462	0.530348	1.11618	0.617522	0.893712	0.615764	0.565586	0.479939	Feasibility Studies	E	-0.165223
2.7957	2.05534	2.29817	1.97869	3.2034	2.23428	2.0936	2.37111	1.5742	Colorectal Neoplasms	C	-1.2215
0.860215	0.474308	0.353565	0.558092	0.617522	0.255346	0.197044	0.3263	0.403148	Radiotherapy Dosage	E	-0.457067
0	0.55336	0.70713	0.152207	0.540332	0.542611	0.394089	0.348053	0.441543	Administration, Oral	E	0.441543
0.537634	0.869565	0.353565	0.507357	0.617522	0.702202	0.665025	0.478573	0.595124	Neoadjuvant Therapy	E	0.0574894
0	0.395257	0	0.253678	0.270166	0.510693	0.640394	1.04416	0.787099	Transcription Factors	D	0.787099
0	0	0.412493	0.152207	0.463142	0.414938	0.270936	0.39156	0.460741	Linear Models	E	0.460741
0	0	0	0	0.192976	0.287265	0.46798	0.565586	0.748704	RNA, Long Noncoding	D	0.748704
1.29032	1.02767	1.41426	1.06545	1.38942	0.92563	0.837438	0.783119	0.671914	Positron-Emission Tomography	E	-0.618409
0	0	0	0.35515	0	0.351101	0.270936	0.239286	0.479939	BRCA1 Protein	D	0.479939
3.44086	2.6087	1.64997	1.16692	1.15785	1.14906	1.18227	0.913639	0.959877	Antibodies, Monoclonal	D	-2.48098
0	0	0	0.35515	0	0	0.147783	0.217533	0.422346	Disease Susceptibility	C	0.422346
3.76344	2.84585	1.53212	2.08016	2.12273	1.9151	1.40394	1.43572	0.902285	ErbB Receptors	D	-2.86116
1.72043	1.81818	1.35533	1.36986	1.31223	0.606447	0.46798	0.478573	0.729507	Antibodies, Monoclonal, Humanized	D	-0.990923
0.645161	0.395257	0.824985	1.11618	1.27364	1.34057	0.812808	0.848379	0.710309	Early Detection of Cancer	E	0.0651478
0.537634	0.869565	0.70713	0.761035	0.694712	0.797957	1.18227	1.10942	1.05586	Stomach Neoplasms	C	0.51823
0.537634	0.474308	0.412493	0.507357	0.424547	0.287265	0.566502	0.369806	0.364753	Double-Blind Method	E	-0.172881
0.645161	0	0.530348	0.558092	0.463142	0.638366	0.837438	0.500326	0.383951	Recurrence	C	-0.26121
0.645161	0.632411	1.35533	0.761035	1.19645	0.989467	1.10837	0.826626	0.671914	Hypoglycemic Agents	D	0.0267527
0	0	0.353565	0.35515	0.231571	0.319183	0.369458	0.152273	0.383951	Drug Combinations	D	0.383951
0	0.0790514	0.176783	0.405885	0.385951	0.446856	0.344828	0.39156	0.383951	Regression Analysis	E	0.383951
1.82796	1.26482	1.00177	1.36986	1.85257	1.564	1.23153	0.826626	0.595124	Drug Monitoring	E	-1.23283
0.967742	1.02767	0.530348	0.862506	0.385951	0.383019	0.394089	0.348053	0.422346	Cytochrome P-450 CYP2C19	D	-0.545396
0.645161	0	0	0.304414	0.270166	0.446856	0.665025	0.413313	0.748704	Drug Screening Assays, Antitumor	E	0.103543
0.752688	1.58103	0.648203	1.26839	1.38942	1.69167	1.60099	1.41397	1.01747	Adenocarcinoma	C	0.264782
0	0	0	0.304414	0.270166	0.319183	0.270936	0.39156	0.460741	Reactive Oxygen Species	D	0.460741
0.645161	1.26482	1.00177	0.558092	0.964878	0.542611	0.763547	0.804873	0.499136	Molecular Imaging	E	-0.146025
0.645161	0.55336	0.23571	0.35515	0.463142	0.734121	0.665025	0.674353	0.364753	Odds Ratio	E	-0.280408
0	0	0	0	0	0.287265	0.295567	0.239286	0.383951	BRCA2 Protein	D	0.383951
0	0	0	0.456621	0.270166	0.446856	0.46798	0.543833	0.671914	Cell Culture Techniques	E	0.671914
0	0.948617	1.00177	1.31913	0.656117	0.542611	0.8867	0.783119	0.710309	Genetic Therapy	E	0.710309
0	0	0.47142	0.35515	0.424547	0.414938	0.418719	0.52208	0.537531	Anti-Asthmatic Agents	D	0.537531
1.1828	0.948617	0.766058	0.608828	0.926283	1.08522	0.960591	1.15293	0.883087	Ovarian Neoplasms	C	-0.299709
1.72043	0.632411	0.589275	0.456621	0.540332	0.446856	0.541872	0.282793	0.403148	Cytochrome P-450 CYP2D6	D	-1.31728
0.860215	0.316206	0.589275	0.862506	0.347356	0.414938	0.320197	0.543833	0.364753	Equipment Design	E	-0.495462
0	0.395257	0.176783	0.304414	0.385951	0.255346	0.394089	0.435066	0.383951	Registries	E	0.383951
0.537634	0.869565	0.294638	0.761035	0.501737	0.861794	0.665025	0.609093	0.479939	Neoplasm Invasiveness	C	-0.0576958
0	0	0	0	0.385951	0.223428	0.418719	0.304546	0.499136	Insulin Resistance	C	0.499136
0	0	0	0.35515	0.424547	0.766039	0.665025	0.500326	0.537531	Membrane Proteins	D	0.537531
0.860215	1.02767	1.00177	0.558092	0.617522	0.893712	0.492611	0.348053	0.345556	Drug Administration Schedule	E	-0.514659
0.860215	0.474308	0.589275	0.456621	0.656117	0.510693	0.591133	0.739613	0.633519	Mass Spectrometry	E	-0.226696
1.39785	2.13439	1.17855	2.08016	2.19992	2.36195	2.11823	2.04481	1.49741	Prostatic Neoplasms	C	0.0995589
0	0	0	0	0.270166	0.319183	0.270936	0.217533	0.383951	Patient-Specific Modeling	E	0.383951
0.645161	0.790514	0.294638	0.811771	1.15785	0.92563	1.03448	0.935393	0.748704	Neoplastic Cells, Circulating	C	0.103543
1.50538	0.632411	0.530348	0.913242	0.617522	0.446856	0.788177	0.609093	0.652716	Polymerase Chain Reaction	E	-0.85266
0	0	0	0	0	0.19151	0.344828	0.435066	0.287963	Lab-On-A-Chip Devices	E	0.287963
0	0	0.294638	0	0.270166	0	0.246305	0.26104	0.499136	Polymers	D	0.499136
0	0	0	0	0	0	0.295567	0.108767	0.326358	Molecular Docking Simulation	E	0.326358
0	0.55336	0.47142	0.862506	0.926283	0.734121	1.00985	1.19643	0.863889	Carcinoma, Squamous Cell	C	0.863889
0	0.869565	0.530348	0.659564	0.463142	0.478774	0.418719	0.413313	0.518334	Cell Transformation, Neoplastic	C	0.518334
1.39785	0.948617	0.70713	0.507357	0.270166	0.414938	0.344828	0.3263	0.422346	Drug Approval	E	-0.975504
0	0.711462	0.94284	1.06545	1.27364	0.989467	0.91133	0.609093	0.403148	Proto-Oncogene Proteins B-raf	D	0.403148
0	0.948617	0.824985	0.710299	1.04207	1.0533	1.23153	1.04416	1.13266	Pancreatic Neoplasms	C	1.13266
0.860215	0.632411	0.589275	0.405885	0.463142	0.702202	0.46798	0.52208	0.556729	DNA-Binding Proteins	D	-0.303486
0.645161	0.474308	0.70713	0.811771	0.578927	0.893712	0.640394	0.52208	0.307161	Data Interpretation, Statistical	E	-0.338001
1.29032	1.18577	2.3571	2.02943	2.85604	2.33004	2.75862	1.97955	1.76617	Diabetes Mellitus, Type 2	C	0.475851
0	0	0.294638	0	0	0.159591	0.270936	0.217533	0.479939	Nerve Tissue Proteins	D	0.479939
0.645161	0	0.47142	0	0.308761	0.446856	0.270936	0.413313	0.403148	Drug Carriers	E,D	-0.242013
0.645161	1.10672	0.589275	1.01471	1.15785	1.0533	1.03448	1.19643	1.42062	Liver Neoplasms	C	0.775457
2.25806	1.97628	2.59281	2.18163	2.23852	1.59591	1.79803	1.65325	1.5358	Cardiovascular Diseases	C	-0.722261
0.537634	0.395257	0.117855	0	0.308761	0.319183	0.369458	0.26104	0.403148	Hematopoietic Stem Cell Transplantation	E	-0.134486
0	0	0	0.507357	0.270166	0.510693	0.640394	0.609093	0.345556	Real-Time Polymerase Chain Reaction	E	0.345556
0	0	0.0589275	0	0.0771903	0.159591	0.0985222	0.0870133	0.575926	Tissue Scaffolds	E	0.575926
1.82796	1.42292	1.11962	1.4206	0.964878	0.861794	1.05911	0.913639	0.633519	Receptor, ErbB-2	D	-1.19444
0	0.158103	0.412493	0.761035	0.733308	0.542611	0.788177	0.369806	0.460741	Imaging, Three-Dimensional	E	0.460741
0	0	0	0	0.270166	0.255346	0.295567	0.39156	0.499136	Tandem Mass Spectrometry	E	0.499136
0	0.395257	0.294638	0.608828	0.463142	0.159591	0.295567	0	0.230371	Sample Size	E	0.230371
0.752688	1.10672	0.589275	0.659564	1.00347	1.34057	0.91133	1.06591	1.28624	Brain Neoplasms	C	0.533547
0.860215	0	0.824985	0.507357	0.694712	0.478774	0.763547	0.565586	0.575926	Blood Glucose	D	-0.284289
0	0	0	0.405885	0.231571	0.255346	0.369458	0.435066	0.383951	Oncogene Proteins, Fusion	D	0.383951
0.537634	0.869565	0.294638	0.811771	0.656117	0.734121	0.640394	0.6526	0.959877	Carcinoma, Hepatocellular	C	0.422243
0	0	0	0.456621	0.270166	0.414938	0.147783	0.19578	0.537531	Percutaneous Coronary Intervention	E	0.537531
0	0.632411	0.294638	0.811771	0.887688	0.542611	0.492611	0.369806	0.307161	Lymphatic Metastasis	C	0.307161
0	0	0	0.35515	0.231571	0.223428	0.394089	0.52208	0.518334	Single-Cell Analysis	E	0.518334
2.15054	2.6087	1.76783	1.01471	0.771903	0.702202	0.788177	0.957146	0.729507	Pharmaceutical Preparations	D	-1.42103
0	0	0.353565	0	0.501737	0.383019	0.418719	0.369806	0.652716	Biological Products	D	0.652716
1.29032	0.55336	0.589275	0.862506	0.771903	1.11714	0.615764	1.04416	0.806297	DNA	D	-0.484026
0	0.316206	0.412493	0	0.0771903	0.287265	0.394089	0.217533	0.422346	Electroencephalography	E	0.422346
0	0	0	0	0.308761	0.574529	0.640394	0.674353	0.499136	Nuclear Proteins	D	0.499136
0	0	0	0	0	0	0.0738916	0	0.268766	Random Allocation	E	0.268766
0.322581	0.474308	0.294638	0.456621	0.733308	0.861794	0.738916	0.630846	0.844692	Anti-Bacterial Agents	D	0.522111
0	0.237154	0.353565	0.405885	0.308761	0.223428	0.394089	0.369806	0.556729	Monitoring, Physiologic	E	0.556729
0.537634	0.711462	0.353565	0	0.192976	0.223428	0.172414	0.0435066	0.249568	Treatment Failure	E	-0.288066
0	0.395257	0.0589275	0.35515	0.578927	0.510693	0.344828	0.26104	0.326358	Remission Induction	E	0.326358
0	0	0	0.253678	0.270166	0	0.221675	0.239286	0.249568	Administration, Inhalation	E	0.249568
0.645161	0	0.294638	0.304414	0.192976	0.287265	0.197044	0.108767	0.287963	Cytochrome P-450 CYP3A	D	-0.357198
0	0	0	0	0	0	0.369458	0.304546	0.575926	Programmed Cell Death 1 Receptor	D	0.575926
0	0	0.23571	0	0.115785	0.19151	0.197044	0.19578	0.287963	Geriatric Assessment	E	0.287963
0	0.395257	0	0	0.192976	0.255346	0.221675	0.282793	0.345556	Carrier Proteins	D	0.345556
0	0	0	0.35515	0.270166	0.19151	0.197044	0.26104	0.422346	HLA Antigens	D	0.422346
0	0	0	0	0	0.159591	0.0492611	0.108767	0.249568	Models, Economic	E	0.249568
0	0	0	0	0.270166	0.287265	0.221675	0.239286	0.249568	Cross-Over Studies	E	0.249568
0	0	0.294638	0	0	0.255346	0.295567	0.348053	0.268766	Transfection	E	0.268766
0	0	0.589275	0.761035	0.617522	0.606447	0.566502	0.478573	0.633519	Proteome	D	0.633519
2.25806	0.948617	1.00177	1.11618	1.15785	1.0533	0.615764	0.500326	0.345556	Oligonucleotide Array Sequence Analysis	E	-1.91251
0	0.395257	0	0.35515	0.231571	0.574529	0.517241	0.52208	0.403148	Drug Evaluation, Preclinical	E	0.403148
0	0	0.23571	0.456621	0.385951	0.478774	0.418719	0.06526	0.268766	Clinical Protocols	E	0.268766
0.537634	0	0.47142	0	0.501737	0.287265	0.246305	0.500326	0.710309	RNA, Small Interfering	D	0.172675
0	0.316206	0.294638	0	0.385951	0.159591	0.270936	0.26104	0.345556	Pain Management	E	0.345556
0	0	0	0.101471	0	0	0.123153	0.152273	0.249568	Statistics, Nonparametric	E	0.249568
0.215054	0.474308	0.353565	0.507357	0.578927	0.510693	0.615764	0.39156	0.441543	HIV Infections	C	0.22649
0	0	0	0.456621	0.540332	0.19151	0.640394	0.478573	0.499136	Genotyping Techniques	E	0.499136
0	0	0	0	0	0	0.147783	0.152273	0.268766	Leukocyte Count	E	0.268766
0.860215	0.948617	0.530348	0.761035	1.27364	1.30865	1.133	0.978899	0.94068	Neoplasm Recurrence, Local	C	0.0804645
1.50538	0.632411	0.766058	0.761035	0.656117	0.478774	0.492611	0.500326	0.479939	Anticoagulants	D	-1.02544
0	0	0	0.405885	0.231571	0.159591	0.0985222	0.13052	0.287963	Cholesterol, LDL	D	0.287963
0	0	0	0.35515	0.347356	0.287265	0.270936	0.565586	0.422346	Radiotherapy	E	0.422346
0	0	0	0.304414	0.501737	0.510693	0.394089	0.435066	0.479939	Histones	D	0.479939
0	0	0	0	0.192976	0.223428	0	0.26104	0.211173	Amino Acid Substitution	E	0.211173
0.537634	0.474308	0.47142	0.405885	0.540332	0.510693	0.665025	0.543833	0.595124	Antigens, Neoplasm	D	0.0574894
0.537634	0.55336	0.353565	0.608828	0.501737	0.510693	0.640394	0.630846	0.518334	Leukemia, Myeloid, Acute	C	-0.0193008
0	0	0	0	0.231571	0.255346	0.270936	0.3263	0.249568	Microsatellite Instability	C	0.249568
1.1828	0.790514	0.47142	0.913242	1.27364	0.766039	0.763547	0.6526	0.345556	Proto-Oncogene Proteins p21(ras)	D	-0.83724
0	0	0.294638	0	0.347356	0.223428	0.295567	0.19578	0.326358	Microfluidics	E	0.326358
0	0	0.117855	0.253678	0.192976	0.0319183	0.147783	0.0870133	0.211173	Probability	E	0.211173
0.537634	0.790514	0.94284	0.558092	0.617522	0.414938	0.492611	0.304546	0.364753	Antidepressive Agents	D	-0.172881
0	0	0	0	0.231571	0.255346	0.221675	0.304546	0.230371	Molecular Sequence Annotation	E	0.230371
0.537634	1.02767	0.824985	0.659564	0.617522	0.351101	0.394089	0.39156	0.383951	Disease	C	-0.153684
0	0	0	0.253678	0.192976	0.287265	0.270936	0.282793	0.422346	Chromatography, Liquid	E	0.422346
0	0.55336	0.353565	0.659564	0.463142	0.19151	0.344828	0.304546	0.403148	Adrenal Cortex Hormones	D	0.403148
0	0	0	0	0.231571	0.19151	0.320197	0.217533	0.307161	Drug Repositioning	E	0.307161
0	0	0.176783	0	0.192976	0.223428	0.221675	0.217533	0.518334	Biocompatible Materials	D	0.518334
1.93548	1.66008	1.76783	1.16692	0.810498	0.670284	0.44335	0.348053	0.460741	Platelet Aggregation Inhibitors	D	-1.47474
0	0.395257	0	0	0.308761	0.159591	0.295567	0.239286	0.230371	Principal Component Analysis	E	0.230371
1.29032	0.474308	0.589275	0.710299	0.694712	0.606447	0.418719	0.39156	0.479939	Immunosuppressive Agents	D	-0.810384
0.537634	0.237154	0.47142	0.405885	0.308761	0.383019	0.369458	0.3263	0.422346	Mass Screening	E	-0.115288
0	0.632411	0	0.507357	0.656117	0.606447	0.591133	0.45682	0.806297	Urinary Bladder Neoplasms	C	0.806297
0	0.632411	0	0	0.308761	0.383019	0.517241	0.630846	0.633519	Epilepsy	C	0.633519
0.537634	0.869565	0.824985	0.456621	0.771903	0.574529	0.369458	0.3263	0.230371	In Situ Hybridization, Fluorescence	E	-0.307264
0	0	0	0	0.617522	0.478774	0.344828	0.45682	0.383951	Tumor Burden	E	0.383951
1.1828	0.948617	0.70713	1.06545	1.54381	0.829876	0.295567	0.348053	0.326358	Proto-Oncogene Proteins	D	-0.856437
0.645161	0	0.412493	0.963978	0.463142	0.319183	0.344828	0.45682	0.422346	High-Throughput Screening Assays	E	-0.222815
1.72043	1.02767	1.00177	0.608828	0.771903	0.766039	0.640394	0.58734	0.460741	Diagnostic Imaging	E	-1.25969
0	0.55336	0.530348	0.608828	0.385951	0.319183	0.517241	0.500326	0.825494	Alzheimer Disease	C	0.825494
0	0	0.353565	0	0.347356	0.159591	0.246305	0.478573	0.191975	Fluorodeoxyglucose F18	D	0.191975
0	0	0.294638	0.456621	0.270166	0.223428	0.123153	0.13052	0.211173	Monte Carlo Method	E	0.211173
0	1.02767	0.47142	0.558092	0.540332	0.638366	0.640394	0.826626	0.863889	Pulmonary Disease, Chronic Obstructive	C	0.863889
0.967742	0	0	0	0.347356	0.319183	0.0738916	0.282793	0.364753	Kidney Transplantation	E	-0.602989
0.752688	0.711462	0.353565	0.558092	0.308761	0.319183	0.369458	0.174027	0.211173	Cytochrome P-450 CYP2C9	D	-0.541515
0.322581	0.395257	0.412493	0.304414	0.270166	0.127673	0.197044	0.0435066	0.191975	Acute Disease	C	-0.130605
0	0	0	0	0	0	0.147783	0.304546	0.211173	Syndrome	C	0.211173
0	0	0	0.304414	0	0.510693	0.517241	0.217533	0.403148	Cystic Fibrosis Transmembrane Conductance Regulator	D	0.403148
0	0.395257	0.412493	0.558092	0.501737	0.606447	0.541872	0.58734	0.479939	Glioblastoma	C	0.479939
0	0	0.294638	0.558092	0.540332	0.19151	0.147783	0.19578	0.211173	Radiometry	E	0.211173
0	0.395257	0	0	0	0.319183	0.295567	0.435066	0.556729	Anticonvulsants	D	0.556729
0	0	0	0	0.270166	0.383019	0.270936	0.0870133	0.191975	Quality-Adjusted Life Years	E	0.191975
0.537634	0	0.589275	0.35515	0.540332	0.606447	0.541872	0.543833	0.460741	Carcinoma, Renal Cell	C	-0.0768934
0	1.34387	0.47142	0.862506	0.617522	0.638366	0.665025	0.543833	0.556729	Cancer Vaccines	D	0.556729
0	0.55336	0.412493	0.405885	0.463142	0.446856	0.46798	0.45682	0.307161	Tumor Suppressor Proteins	D	0.307161
0.645161	0	0.412493	0.507357	0.463142	1.27673	1.10837	1.41397	0.633519	DNA, Neoplasm	D	-0.0116424
0	0.395257	0.412493	0	0	0.223428	0.270936	0.174027	0.345556	Technology, Pharmaceutical	E	0.345556
0.645161	0.711462	0.530348	0.304414	0.617522	0.510693	0.541872	0.783119	0.575926	Head and Neck Neoplasms	C	-0.069235
0	0.395257	0	0	0.231571	0	0.123153	0	0.172778	Phantoms, Imaging	E	0.172778
0	0.55336	0.353565	0.761035	0.578927	0.351101	0.197044	0.217533	0.345556	Radiotherapy Planning, Computer-Assisted	E	0.345556
0	0.474308	0.530348	0.710299	0.694712	0.638366	0.8867	1.00065	1.15185	Inflammation	C	1.15185
0	0	0	0	0	0	0.172414	0.239286	0.307161	RNA-Binding Proteins	D	0.307161
0	0.395257	0.353565	0.456621	0.347356	0.574529	0.44335	0.478573	0.767902	Coronary Artery Disease	C	0.767902
0	0	0	0.253678	0.231571	0	0.295567	0.152273	0.287963	Forced Expiratory Volume	E	0.287963
0	0.395257	0	0	0	0.127673	0.147783	0.26104	0.15358	Statistics as Topic	E	0.15358
0	0	0	0	0	0	0.172414	0.108767	0.249568	Biostatistics	E	0.249568
0	0	0	0	0	0	0.147783	0.217533	0.268766	Desensitization, Immunologic	E	0.268766
0	0	0	0.507357	0.424547	0.542611	0.541872	0.52208	0.268766	Chromosome Mapping	E	0.268766
0	0	0	0	0	0	0.394089	0.348053	0.652716	B7-H1 Antigen	D	0.652716
0	0.55336	0	0.304414	0.385951	0.319183	0.295567	0.478573	0.345556	Flow Cytometry	E	0.345556
0	0	0	0.253678	0.385951	0.383019	0.394089	0.435066	0.307161	Proto-Oncogene Proteins c-akt	D	0.307161
0	0	0.353565	0	0.347356	0.223428	0.147783	0.413313	0.307161	Chemoradiotherapy	E	0.307161
0	0.711462	0.648203	0.507357	0.849093	0.606447	0.566502	0.348053	0.345556	Skin Neoplasms	C	0.345556
0	0.395257	0.294638	0	0.231571	0.255346	0	0.239286	0.307161	Drug Compounding	E	0.307161
0	0.474308	0.412493	0	0.385951	0.414938	0.270936	0.217533	0.191975	Drug Dosage Calculations	E	0.191975
0.752688	0.869565	0.412493	0	0.385951	0.287265	0.270936	0.239286	0.249568	Polyethylene Glycols	D	-0.50312
0.215054	0.237154	0.176783	0.0507357	0.154381	0.19151	0.344828	0.413313	0.422346	Critical Care	E	0.207292
0.645161	0	0.294638	0.558092	0.771903	0.287265	0.369458	0.282793	0.307161	Hydroxymethylglutaryl-CoA Reductase Inhibitors	D	-0.338001
0.537634	0.55336	0.23571	0.101471	0.270166	0.19151	0.147783	0.152273	0.172778	Meta-Analysis as Topic	E	-0.364857
0	0	0.353565	0.405885	0	0	0.172414	0.0435066	0.15358	Finite Element Analysis	E	0.15358
0	0.0790514	0.412493	0	0	0.223428	0	0.108767	0.249568	Diagnosis, Computer-Assisted	E	0.249568
0	0	0.589275	0	0	0.414938	0	0.39156	0.307161	Neuroimaging	E	0.307161
0	0	0	0	0	0.19151	0.172414	0.13052	0.15358	Organ Size	E	0.15358
0.645161	0.395257	0	0.405885	0.270166	0.351101	0.418719	0.500326	0.287963	Cisplatin	D	-0.357198
0	0	0.353565	0.558092	0.385951	0.542611	0.615764	0.369806	0.556729	Cystic Fibrosis	C	0.556729
0.645161	0.790514	0.589275	0.761035	0.617522	0.829876	0.591133	0.6526	0.479939	Blood Pressure	E	-0.165223
0	0	0	0.405885	0.231571	0.223428	0.172414	0.217533	0.134383	Stents	E	0.134383
0	0	0	0.35515	0	0.159591	0	0.108767	0.15358	Cytodiagnosis	E	0.15358
0	0	0	0	0	0.19151	0.197044	0.13052	0.15358	Markov Chains	E	0.15358
0.537634	0	0.648203	0.456621	0.656117	0.638366	0.689655	0.609093	0.460741	Kidney Neoplasms	C	-0.0768934
0.645161	1.02767	1.17855	0.963978	1.15785	0.638366	1.05911	0.696106	0.556729	Melanoma	C	-0.0884326
0	0	0.530348	0.35515	0.347356	0	0.46798	0.435066	0.441543	Peptides	D	0.441543
0	0	0	0	0	0.255346	0.197044	0.435066	0.172778	Gene Knockdown Techniques	E	0.172778
0	0	0	0.253678	0	0.0957549	0.221675	0.239286	0.172778	Models, Animal	E	0.172778
0	0	0	0	0	0	0.123153	0.108767	0.172778	Models, Neurological	E	0.172778
0	0	0	0	0.308761	0	0.369458	0.39156	0.211173	Repressor Proteins	D	0.211173
0	0.395257	0.412493	0.405885	0.347356	0.638366	0.320197	0.565586	0.403148	Biosensing Techniques	E	0.403148
0	0	0	0.35515	0.231571	0.351101	0.221675	0.369806	0.326358	RNA	D	0.326358
1.29032	1.26482	0.824985	0.761035	0.617522	0.414938	0.44335	0.304546	0.287963	Cytochrome P-450 Enzyme System	D	-1.00236
0	0.395257	0.353565	0	0	0.351101	0.369458	0.413313	0.441543	Esophageal Neoplasms	C	0.441543
0	0	0	0	0	0.287265	0.123153	0.217533	0.191975	Coculture Techniques	E	0.191975
0	0	0	0	0	0	0.295567	0.239286	0.249568	Ubiquitin-Protein Ligases	D	0.249568
0	0	0.294638	0.710299	0.308761	0.478774	0.418719	0.239286	0.172778	Models, Cardiovascular	E	0.172778
0	0	0	0	0	0.159591	0.197044	0.0870133	0.172778	Single-Blind Method	E	0.172778
0	0	0	0	0.192976	0.159591	0.123153	0.174027	0.230371	Preoperative Care	E	0.230371
0.107527	0.158103	0.294638	0.152207	0.192976	0.159591	0.172414	0.06526	0.115185	Program Evaluation	E	0.00765837
0.537634	0.474308	0.353565	0	0.385951	0.319183	0.46798	0.609093	0.403148	Inflammatory Bowel Diseases	C	-0.134486
0.752688	0.711462	0.353565	0.35515	0.385951	0.446856	0.665025	0.413313	0.230371	Receptors, Estrogen	D	-0.522318
0	0	0	0	0	0.0638366	0.0246305	0.06526	0.172778	Hospital Mortality	E	0.172778
1.39785	0.790514	0.648203	0.761035	0.308761	0.351101	0.369458	0.3263	0.307161	Warfarin	D	-1.09069
0	0.395257	0.530348	0.35515	0.308761	0.127673	0.246305	0.13052	0.172778	Secondary Prevention	E	0.172778
0	0	0	0	0	0.223428	0.123153	0.152273	0.230371	Adenosine	D	0.230371
0	0	0	0	0.231571	0	0.147783	0.3263	0.307161	Allergens	D	0.307161
0	0.474308	0.589275	0.558092	0.424547	0.446856	0.517241	0.413313	0.268766	Antihypertensive Agents	D	0.268766
0	0	0.117855	0	0	0.223428	0.246305	0	0.134383	Prostheses and Implants	E	0.134383
0	0	0	0	0	0	0	0.108767	0.15358	Ataxia Telangiectasia Mutated Proteins	D	0.15358
0	0	0	0	0	0	0.123153	0.13052	0.230371	Antigens, CD	D	0.230371
0	0	0.294638	0.35515	0.385951	0.255346	0.344828	0.239286	0.230371	Class I Phosphatidylinositol 3-Kinases	D	0.230371
1.50538	0.711462	0.589275	0.659564	0.617522	0.414938	0.369458	0.39156	0.345556	Antipsychotic Agents	D	-1.15982
0	0	0	0	0.308761	0.255346	0.295567	0.282793	0.268766	NF-kappa B	D	0.268766
0	0	0	0	0	0.255346	0.344828	0.3263	0.211173	Adaptor Proteins, Signal Transducing	D	0.211173
0	0	0	0	0	0.255346	0.123153	0.3263	0.287963	Prenatal Diagnosis	E	0.287963
0.537634	0.474308	0.530348	0.405885	0.270166	0.510693	0.197044	0.174027	0.191975	Specimen Handling	E	-0.345659
0	0	0	0	0	0	0.123153	0.108767	0.134383	Nutrition Surveys	E	0.134383
0	0	0	0	0	0	0.0246305	0.13052	0.15358	Polypharmacy	E	0.15358
0	0	0	0	0	0	0.197044	0.152273	0.191975	Estrogen Receptor alpha	D	0.191975
0	0	0	0	0	0.223428	0.197044	0.108767	0.15358	HLA-B Antigens	D	0.15358
0	0	0.176783	0.253678	0.385951	0.351101	0.0492611	0.239286	0.230371	Ultrasonography	E	0.230371
0.645161	0.55336	0.530348	0.35515	0.270166	0.319183	0.246305	0.348053	0.345556	Multiple Myeloma	C	-0.299606
0	0.395257	0.294638	0.35515	0	0.287265	0.394089	0.304546	0.441543	Doxorubicin	D	0.441543
0	0	0	0	0	0.19151	0.221675	0.239286	0.15358	Translocation, Genetic	C	0.15358
0	0	0	0	0.192976	0.19151	0.147783	0.282793	0.230371	Optical Imaging	E	0.230371
0.537634	0	0.766058	0.456621	0.501737	0.510693	0.517241	0.348053	0.268766	Glycated Hemoglobin A	D	-0.268869
0	0	0	0	0	0.223428	0	0.217533	0.172778	Triglycerides	D	0.172778
0	0	0	0.101471	0.270166	0.159591	0.172414	0.108767	0.230371	Microbial Sensitivity Tests	E	0.230371
0	0.55336	0	0	0.347356	0.19151	0.221675	0	0.191975	Magnetic Resonance Spectroscopy	E	0.191975
0	0	0.294638	0.304414	0	0.19151	0.147783	0.348053	0.326358	Protein-Serine-Threonine Kinases	D	0.326358
0	0.55336	0.589275	0.963978	0.270166	0.383019	0.44335	0.282793	0.268766	Stem Cell Transplantation	E	0.268766
0	0	0	0.253678	0.192976	0.159591	0.172414	0.108767	0.15358	False Positive Reactions	E	0.15358
0.537634	0.632411	0.412493	0	0.424547	0.414938	0.246305	0.543833	0.575926	Glioma	C	0.0382919
0	0	0	0	0.192976	0.351101	0.320197	0.217533	0.403148	Chromatin	D	0.403148
0	0	0	0	0	0	0.172414	0.152273	0.134383	Molecular Dynamics Simulation	E	0.134383
0	0	0	0	0.154381	0.19151	0.147783	0.108767	0.115185	Reference Values	E	0.115185
0	0	0.117855	0	0	0.19151	0.172414	0.19578	0.211173	Immunophenotyping	E	0.211173
0.645161	0.316206	0.412493	0.304414	0.694712	0.127673	0.320197	0.369806	0.403148	Hemorrhage	C	-0.242013
0	0	0	0	0.270166	0.287265	0.295567	0.19578	0.15358	Blotting, Western	E	0.15358
0	0.395257	0	0.405885	0.424547	0	0.197044	0.174027	0.249568	Deoxycytidine	D	0.249568
0	0	0	0.35515	0.231571	0.127673	0.0738916	0.217533	0.191975	Patient Care	E	0.191975
0	0.474308	0	0	0.231571	0	0.123153	0	0.191975	Spectrometry, Mass, Matrix-Assisted Laser Desorption-Ionization	E	0.191975
0	0	0	0	0	0.19151	0	0.108767	0.15358	DNA Helicases	D	0.15358
0	0	0	0	0	0.223428	0.172414	0	0.115185	Incidental Findings	E	0.115185
0	0.55336	0.294638	0.558092	0.810498	0.542611	0.738916	0.6526	0.287963	Phosphatidylinositol 3-Kinases	D	0.287963
0	0	0	0	0.231571	0.19151	0.197044	0.108767	0.15358	Sequence Alignment	E	0.15358
0	0	0.0589275	0	0	0	0	0.0870133	0.230371	Brain Mapping	E	0.230371
0	0.395257	0	0.304414	0	0.255346	0.369458	0.19578	0.307161	Anti-Inflammatory Agents	D	0.307161
0	0	0	0	0.192976	0	0.147783	0	0.134383	Nutrition Assessment	E	0.134383
0	0	0	0	0.463142	0.319183	0.123153	0.217533	0.134383	Fluorescent Dyes	D	0.134383
0	0	0	0	0	0	0	0	0.115185	Protective Factors	E	0.115185
0	0	0	0	0	0	0	0	0.172778	Silicon Dioxide	D	0.172778
0	0	0	0.253678	0.231571	0.287265	0.197044	0.26104	0.134383	Chromosome Aberrations	C	0.134383
0.752688	1.02767	0.883913	0.913242	0.810498	1.02139	0.8867	0.978899	0.729507	Hypertension	C	-0.0231815
0	0	0.294638	0.202943	0.154381	0.383019	0.46798	0.500326	0.422346	Parkinson Disease	C	0.422346
0	0	0.294638	0.253678	0.347356	0.223428	0.0985222	0.13052	0.211173	Electrocardiography	E	0.211173
0	0	0	0	0	0	0	0	0.134383	Electrodes	E	0.134383
0	0.790514	0.530348	0.913242	0.617522	0.383019	0.46798	0.39156	0.211173	Antirheumatic Agents	D	0.211173
0	0	0	0	0	0.19151	0.147783	0.174027	0.287963	Cell Cycle Proteins	D	0.287963
0	0	0	0	0.231571	0.19151	0	0	0.134383	In Vitro Techniques	E	0.134383
0	0	0	0	0	0	0	0	0.134383	Crystallography, X-Ray	E	0.134383
0	0.237154	0.412493	0.35515	0.926283	0.510693	0.492611	0.19578	0.15358	Self Care	E	0.15358
0	0	0	0	0.231571	0.159591	0.270936	0.19578	0.268766	Inflammation Mediators	D	0.268766
0	0	0	0	0.192976	0.414938	0.270936	0.39156	0.403148	Lymphoma, Large B-Cell, Diffuse	C	0.403148
0.752688	0	0.294638	0.304414	0.617522	0.351101	0.369458	0.348053	0.460741	Thyroid Neoplasms	C	-0.291947
0.322581	0.632411	0.766058	0.405885	0.154381	0.319183	0.344828	0.304546	0.249568	Palliative Care	E	-0.0730126
0	0.0790514	0.0589275	0.152207	0.115785	0.127673	0.0985222	0.152273	0.268766	Hospitalization	E	0.268766
0	0	0.648203	0.253678	0.385951	0.255346	0.394089	0.435066	0.268766	Multimodal Imaging	E	0.268766
0	0	1.00177	0.608828	0.733308	0.861794	0.640394	0.543833	0.249568	Receptor Protein-Tyrosine Kinases	D	0.249568
0	0	0	0.253678	0.270166	0.319183	0.344828	0.413313	0.172778	Neoplasm Transplantation	E	0.172778
0	0.0790514	0.353565	0.35515	0.270166	0.159591	0.320197	0.108767	0.191975	Surgery, Computer-Assisted	E	0.191975
0	0	0	0	0.270166	0.223428	0.246305	0.3263	0.403148	Leukemia, Lymphocytic, Chronic, B-Cell	C	0.403148
0	0	0	0	0	0.159591	0.123153	0.174027	0.230371	3' Untranslated Regions	D	0.230371
0	0	0	0.35515	0.347356	0.383019	0.123153	0.26104	0.345556	Sarcoma	C	0.345556
0	0	0	0	0	0	0	0.108767	0.15358	Microscopy, Electron, Scanning	E	0.15358
1.07527	1.26482	0.648203	1.16692	0.771903	0.766039	0.591133	0.52208	0.652716	Arthritis, Rheumatoid	C	-0.422552
0	0.632411	0.412493	0.304414	0.270166	0.223428	0.197044	0	0.134383	Vitamin K Epoxide Reductases	D	0.134383
0	0	0	0	0	0	0	0.13052	0.134383	Injections, Subcutaneous	E	0.134383
0	0	0	0	0	0	0	0.13052	0.249568	RNA, Ribosomal, 16S	D	0.249568
0.322581	0.237154	0.589275	0.456621	0.424547	0.446856	0.517241	0.891886	0.710309	Stroke	C	0.387728
0	0.395257	0	0.253678	0.231571	0.351101	0.320197	0.282793	0.307161	Immunologic Factors	D	0.307161
0	0	0	0.202943	0.347356	0.574529	0.295567	0.174027	0.191975	Weight Loss	C	0.191975
0	0	0	0	0.424547	0.351101	0.541872	0.282793	0.403148	Prostatic Neoplasms, Castration-Resistant	C	0.403148
0	0	0	0.304414	0.270166	0	0.320197	0.304546	0.249568	Cell Separation	E	0.249568
0	0	0	0	0	0.159591	0	0	0.115185	Apolipoproteins E	D	0.115185
0.430108	0.55336	0.23571	0.101471	0.231571	0.383019	0.295567	0.108767	0.211173	Data Collection	E	-0.218935
0	0	0	0	0.0385951	0.19151	0.172414	0.13052	0.191975	Observational Studies as Topic	E	0.191975
0	0	0	0	0.192976	0.159591	0.147783	0.52208	0.326358	Immunoglobulin E	D	0.326358
0	0	0	0	0.231571	0.351101	0.172414	0.304546	0.595124	Carcinoma, Pancreatic Ductal	C	0.595124
0.537634	0	0	0	0	0	0	0	0.115185	Dose-Response Relationship, Radiation	E	-0.422449
0	0	0	0	0	0.19151	0	0	0.0959877	Nomograms	E	0.0959877
0	0	0	0	0	0.223428	0	0.152273	0.172778	Respiratory Function Tests	E	0.172778
0	0	0	0	0	0.19151	0.295567	0.152273	0.230371	CTLA-4 Antigen	D	0.230371
0	0	0	0	0	0	0	0	0.134383	Telomerase	D	0.134383
0.645161	0.395257	0.70713	0.35515	0.270166	0.159591	0.295567	0.282793	0.211173	Pain	C	-0.433988
0	0	0	0	0.0385951	0	0.123153	0.108767	0.191975	Radiosurgery	E	0.191975
0	0	0	0	0	0.414938	0.246305	0.19578	0.172778	Leukemia, Myelogenous, Chronic, BCR-ABL Positive	C	0.172778
0	0	0	0	0	0	0	0.06526	0.230371	Hyaluronic Acid	D	0.230371
0.645161	0.632411	0.648203	0.608828	0.578927	0.542611	0.320197	0.45682	0.383951	Proteins	D	-0.26121
0	0	0	0	0	0	0	0.13052	0.191975	Cadherins	D	0.191975
0	0	0	0	0	0	0.123153	0.239286	0.134383	Protein Interaction Mapping	E	0.134383
0	0	0	0	0	0	0	0	0.115185	Mendelian Randomization Analysis	E	0.115185
0	0	0	0	0.385951	0.223428	0.221675	0.369806	0.383951	Triple Negative Breast Neoplasms	C	0.383951
0	0.395257	0.294638	0.304414	0.347356	0.383019	0.270936	0.19578	0.441543	Myocardial Infarction	C	0.441543
0	0	0	0	0.192976	0.159591	0.197044	0.174027	0.115185	Transplantation, Heterologous	E	0.115185
0	0	0	0	0	0	0	0.217533	0.134383	Aptamers, Nucleotide	D	0.134383
0	0.55336	0.294638	0.253678	0.463142	0.319183	0.246305	0.174027	0.364753	Kidney Failure, Chronic	C	0.364753
0.645161	1.42292	0.883913	1.16692	0.617522	0.414938	0.46798	0.413313	0.345556	Biomarkers, Pharmacological	D	-0.299606
0	0.0790514	0	0.101471	0.0771903	0.0638366	0.0985222	0.06526	0.115185	Cause of Death	E	0.115185
0.537634	0.711462	0.766058	0.608828	0.656117	0.351101	0.394089	0.19578	0.191975	Angiogenesis Inhibitors	D	-0.345659
0	0	0	0	0	0.223428	0.246305	0.26104	0.172778	Genomic Instability	C	0.172778
0.215054	0	0.0589275	0.0507357	0.0385951	0.0957549	0.246305	0.19578	0.134383	Population Surveillance	E	-0.080671
0	0	0.294638	0	0.270166	0.159591	0	0	0.15358	Metformin	D	0.15358
0	0	0	0.456621	0.231571	0.19151	0.295567	0.217533	0.115185	Paraffin Embedding	E	0.115185
0	0	0	0	0	0	0	0	0.115185	Stochastic Processes	E	0.115185
0	0.395257	0.412493	0.35515	0	0.287265	0.44335	0.435066	0.287963	Vascular Endothelial Growth Factor A	D	0.287963
0	0	0.412493	0.405885	0.694712	0.510693	0.591133	0.630846	0.422346	Insulin	D	0.422346
0	0	0	0	0	0	0.147783	0.108767	0.230371	Dyslipidemias	C	0.230371
0	0	0.353565	0	0.192976	0.0957549	0.320197	0.26104	0.211173	Glucocorticoids	D	0.211173
0	0	0.294638	0.253678	0	0.19151	0.0492611	0.108767	0.191975	Image Interpretation, Computer-Assisted	E	0.191975
0	0	0	0	0.192976	0.319183	0.123153	0.108767	0.230371	Delayed-Action Preparations	D,E	0.230371
0	0	0	0	0	0.159591	0	0	0.249568	Antineoplastic Agents, Phytogenic	D	0.249568
0	0	0	0	0.154381	0.255346	0.295567	0.304546	0.172778	Cell- and Tissue-Based Therapy	E	0.172778
0	0	0	0	0	0	0.147783	0.108767	0.134383	Calcium	D	0.134383
0	0	0	0	0.231571	0.287265	0.172414	0.282793	0.211173	Chromatography, High Pressure Liquid	E	0.211173
0	0	0	0	0	0	0	0	0.115185	Myeloid Differentiation Factor 88	D	0.115185
0	0	0	0	0	0	0	0.13052	0.211173	Amyloid beta-Peptides	D	0.211173
0	0	0.589275	0.253678	0	0.287265	0.221675	0.239286	0.134383	Medicine, Chinese Traditional	E	0.134383
0	0	0.294638	0	0	0	0.0985222	0.108767	0.15358	Angiotensin-Converting Enzyme Inhibitors	D	0.15358
0	0	0	0	0	0	0	0	0.0959877	Chromosome Deletion	C	0.0959877
0	0	0	0	0.231571	0	0.147783	0.217533	0.172778	Enzyme-Linked Immunosorbent Assay	E	0.172778
0	0	0	0	0	0	0.270936	0.152273	0.172778	Tissue Culture Techniques	E	0.172778
0	0	0	0	0.192976	0.19151	0	0.239286	0.115185	Membrane Transport Proteins	D	0.115185
0	0	0	0	0	0	0.123153	0	0.172778	Proton Therapy	E	0.172778
0	0	0.294638	0.456621	0.617522	0.414938	0.46798	0.435066	0.268766	TOR Serine-Threonine Kinases	D	0.268766
0	0	0	0	0	0.19151	0.0738916	0.0435066	0.134383	Photochemotherapy	E	0.134383
0	0	0	0	0	0	0	0.217533	0.0959877	Limit of Detection	E	0.0959877
0	0	0	0	0	0	0.147783	0	0.15358	Basic Helix-Loop-Helix Transcription Factors	D	0.15358
2.36559	2.05534	1.23748	1.06545	1.27364	0.542611	0.615764	0.739613	0.575926	Drug-Related Side Effects and Adverse Reactions	C	-1.78967
0	0	0	0	0.0385951	0.19151	0	0.0435066	0.0959877	Postoperative Period	E	0.0959877
0	0	0	0.152207	0.192976	0.159591	0.172414	0.108767	0.115185	Medical History Taking	E	0.115185
0	0	0	0.253678	0	0	0	0.13052	0.15358	Cholesterol, HDL	D	0.15358
0.537634	0	0	0.304414	0	0.0638366	0	0	0.134383	Materials Testing	E	-0.403252
0	0	0	0	0	0	0.0492611	0.0435066	0.134383	Endoscopy	E	0.134383
0	0	0	0	0	0	0.172414	0	0.172778	Radiotherapy, Image-Guided	E	0.172778
0	0	0	0	0	0.19151	0.295567	0.217533	0.115185	Lymphocyte Activation	E	0.115185
0	0	0	0	0.231571	0.255346	0.221675	0.108767	0.172778	Cholesterol	D	0.172778
0	0	0	0	0	0.159591	0.123153	0.13052	0.287963	Hypoxia	C	0.287963
0	0	0	0	0	0	0.246305	0.13052	0.172778	Primary Cell Culture	E	0.172778
0	0.869565	0.648203	0.507357	0.656117	0.574529	0.492611	0.565586	0.345556	Tumor Necrosis Factor-alpha	D	0.345556
0.537634	0.395257	0.412493	0.507357	0.347356	0.446856	0.147783	0.13052	0.172778	Clinical Trials, Phase III as Topic	E	-0.364857
0	0	0	0	0	0	0	0.26104	0.249568	Glucose	D	0.249568
0	0	0	0	0	0	0	0	0.115185	Discriminant Analysis	E	0.115185
0	0	0	0	0	0	0	0.174027	0.115185	Retreatment	E	0.115185
0	0	0	0	0	0.255346	0.246305	0.174027	0.211173	Quinolones	D	0.211173
0	0	0	0	0	0	0.0492611	0	0.172778	Tomography, Optical Coherence	E	0.172778
0	0	0	0	0	0.19151	0.221675	0.13052	0.191975	Aminophenols	D	0.191975
0	0	0	0	0	0	0	0	0.115185	Bioreactors	E	0.115185
0	0	0	0	0	0	0.123153	0	0.115185	Gene Knockout Techniques	E	0.115185
0.645161	0	0.589275	0.761035	0	0.478774	0.295567	0.19578	0.15358	Antineoplastic Agents, Hormonal	D	-0.491581
0	0	0	0	0	0	0	0	0.15358	Eye Proteins	D	0.15358
0	0	0	0	0	0	0.147783	0	0.134383	Transplantation Conditioning	E	0.134383
0	0	0	0	0	0	0	0	0.0959877	Receptors, Notch	D	0.0959877
0	0	0	0	0	0.19151	0	0	0.134383	Excipients	D	0.134383
0	0.632411	0.294638	0.659564	0.192976	0.159591	0.44335	0.348053	0.211173	Genetic Diseases, Inborn	C	0.211173
0	0	0	0	0	0	0	0	0.211173	Hypoxia-Inducible Factor 1, alpha Subunit	D	0.211173
0	0	0	0	0	0	0	0.13052	0.211173	Prednisone	D	0.211173
0	0	0	0	0	0	0	0	0.0959877	Infusions, Intravenous	E	0.0959877
0	0	0.294638	0.405885	0.385951	0.159591	0.123153	0.152273	0.15358	Radiotherapy, Intensity-Modulated	E	0.15358
0	0	0	0	0	0	0	0.13052	0.249568	beta Catenin	D	0.249568
0	0	0	0	0.231571	0.159591	0	0.152273	0.191975	C-Reactive Protein	D	0.191975
0	0	0	0	0	0	0	0	0.0959877	Diagnostic Self Evaluation	E	0.0959877
0	0	0	0	0.231571	0	0	0.152273	0.115185	Gene Transfer Techniques	E	0.115185
0	0.55336	0	0	0	0	0	0.174027	0.211173	Cyclophosphamide	D	0.211173
0	0.395257	0.176783	0.456621	0.270166	0.574529	0.369458	0.39156	0.441543	Postoperative Complications	C	0.441543
0	0	0	0	0	0	0.197044	0.152273	0.172778	Proto-Oncogene Proteins c-myc	D	0.172778
0	0	0	0	0	0	0.270936	0	0.134383	Transplantation, Autologous	E	0.134383
0	0	0.0589275	0	0.154381	0.0638366	0	0	0.0959877	Fatal Outcome	E	0.0959877
1.93548	0.632411	0.47142	0.710299	1.00347	0.223428	0.394089	0.3263	0.191975	Drug Therapy	E	-1.74351
0.107527	0.158103	0	0.0507357	0	0.0319183	0.0738916	0.152273	0.0959877	DNA Fingerprinting	E	-0.0115392
0.537634	0.474308	0	0	0.231571	0.287265	0.147783	0.478573	0.307161	Enzyme Inhibitors	D	-0.230474
0	0	0	0	0.192976	0	0	0.174027	0.0959877	Interferon-gamma	D	0.0959877
0.107527	0.0790514	0.0589275	0.152207	0.115785	0.0638366	0.123153	0.0870133	0.115185	Molecular Epidemiology	E	0.00765837
0	0	0	0.253678	0.192976	0	0.147783	0.217533	0.191975	Biological Therapy	E	0.191975
0	0	0	0	0	0	0	0	0.115185	Glutamine	D	0.115185
0	0	0	0	0	0.159591	0.270936	0.282793	0.0959877	Reference Standards	E	0.0959877
0	0.237154	0.353565	0	0.231571	0.127673	0.320197	0.152273	0.134383	Pain Measurement	E	0.134383
0	0	0	0	0	0	0	0.19578	0.115185	Transforming Growth Factor beta	D	0.115185
0	0	0	0	0	0	0.123153	0.152273	0.134383	Histone-Lysine N-Methyltransferase	D	0.134383
0	0	0	0	0	0	0	0	0.0959877	Propensity Score	E	0.0959877
0	0	0	0	0	0	0	0	0.15358	Fibroins	D	0.15358
0	0	0.117855	0	0.154381	0.0638366	0.147783	0.108767	0.268766	Heart Rate	E	0.268766
0	0	0	0	0	0.19151	0.0492611	0.13052	0.0959877	Perioperative Care	E	0.0959877
0	0	0	0	0	0.223428	0.394089	0.152273	0.0959877	Therapies, Investigational	E	0.0959877
0	0	0	0	0	0	0	0	0.0959877	Implants, Experimental	E	0.0959877
0	0	0	0	0.192976	0.287265	0.197044	0.152273	0.268766	Neoplasm, Residual	C	0.268766
0	0	0	0.558092	0.192976	0.351101	0.246305	0	0.115185	Clinical Trials, Phase II as Topic	E	0.115185
0	0.474308	0	0	0	0	0	0	0.0959877	Multicenter Studies as Topic	E	0.0959877
0	0	0	0	0	0	0.172414	0.174027	0.287963	Seizures	C	0.287963
0	0	0	0.253678	0	0	0.0985222	0	0.0959877	Likelihood Functions	E	0.0959877
0	0	0	0.304414	0.385951	0.383019	0.172414	0.304546	0.172778	Anti-Inflammatory Agents, Non-Steroidal	D	0.172778
0	0	0	0.0507357	0	0.0638366	0.0492611	0.0217533	0.115185	Transcranial Magnetic Stimulation	E	0.115185
0	0	0	0.405885	0.270166	0.223428	0.221675	0.174027	0.287963	Contrast Media	D	0.287963
0.537634	0.395257	0.353565	0.405885	0.308761	0.351101	0.123153	0.0870133	0.0959877	Analysis of Variance	E	-0.441647
0	0	0	0	0	0.255346	0.172414	0.152273	0.15358	Protein Kinases	D	0.15358
0	0	0	0	0	0	0.123153	0.174027	0.15358	Hypolipidemic Agents	D	0.15358
0	0	0	0	0	0	0.123153	0.108767	0.134383	Echocardiography	E	0.134383
0	0	0	0	0	0.159591	0.147783	0.217533	0.211173	Cell Adhesion Molecules	D	0.211173
0	0.395257	0	0	0.231571	0.255346	0.147783	0.174027	0.0959877	ATP Binding Cassette Transporter, Subfamily B	D	0.0959877
0	0.474308	0	0	0.231571	0	0.246305	0.152273	0.172778	Bronchodilator Agents	D	0.172778
0	0	0	0	0.231571	0.159591	0	0.108767	0.115185	Immunoassay	E	0.115185
0	0	0	0	0.501737	0.223428	0.246305	0.26104	0.15358	PTEN Phosphohydrolase	D	0.15358
0	0	0	0	0	0	0.0246305	0.06526	0.115185	Aftercare	E	0.115185
0	0	0	0.152207	0	0.159591	0.0985222	0.108767	0.15358	Coronary Angiography	E	0.15358
0	0	0	0	0	0	0.147783	0.13052	0.15358	Respiration, Artificial	E	0.15358
0	0	0	0	0.192976	0	0.172414	0.26104	0.211173	Osteoporosis	C	0.211173
0	0	0	0	0	0.223428	0	0.19578	0.15358	Glomerular Filtration Rate	E	0.15358
0	0	0	0	0	0	0	0	0.15358	Polysomnography	E	0.15358
0	0	0.117855	0.304414	0.270166	0.383019	0.270936	0.26104	0.172778	Exercise Therapy	E	0.172778
0	0	0	0.35515	0.231571	0.19151	0.197044	0.108767	0.15358	Anti-HIV Agents	D	0.15358
0	0	0	0	0	0	0	0	0.0959877	Microspheres	E	0.0959877
0.537634	0	0.294638	0.35515	1.04207	0.670284	0.665025	0.39156	0.249568	Diabetes Mellitus, Type 1	C	-0.288066
0	0	0	0	0	0.127673	0.0738916	0.174027	0.0959877	Life Expectancy	E	0.0959877
0	0.395257	0	0.35515	0.347356	0.351101	0.270936	0.348053	0.15358	Microfluidic Analytical Techniques	E	0.15358
0	0	0	0.304414	0.115785	0	0.0492611	0.0870133	0.172778	Rheumatic Diseases	C	0.172778
0.537634	0.55336	0	0	0.192976	0.287265	0.295567	0.239286	0.134383	Receptors, Progesterone	D	-0.403252
0	0	0	0	0	0	0	0	0.0959877	Gelatin	D	0.0959877
0	0	0	0	0	0	0	0	0.211173	Plaque, Atherosclerotic	C	0.211173
0.537634	0	0.353565	0.35515	0.347356	0.287265	0.270936	0.239286	0.191975	Body Weight	C,E	-0.345659
0	0	0	0	0	0	0	0	0.115185	DNA (Cytosine-5-)-Methyltransferases	D	0.115185
0	0	0	0	0	0	0	0.282793	0.15358	Homeodomain Proteins	D	0.15358
0	0	0.0589275	0	0.0385951	0.0638366	0.0492611	0.0870133	0.15358	Medical Records	E	0.15358
0	0	0.353565	0.304414	0.308761	0.351101	0.369458	0.282793	0.268766	Neovascularization, Pathologic	C	0.268766
0	0	0	0	0	0	0.0738916	0	0.115185	Androgen Antagonists	D	0.115185
0	0	0	0	0	0.223428	0.221675	0.13052	0.15358	Antitubercular Agents	D	0.15358
1.1828	1.02767	0.648203	0.862506	0.617522	0.319183	0.147783	0.239286	0.191975	Antiviral Agents	D	-0.99082
0	0	0	0	0.270166	0.159591	0	0.0870133	0.0959877	Nonlinear Dynamics	E	0.0959877
0	0	0	0	0.270166	0.19151	0.221675	0.239286	0.0959877	Self Report	E	0.0959877
0	0	0	0	0	0	0	0	0.0959877	Aneuploidy	C	0.0959877
0	0	0	0	0	0	0	0	0.115185	Lysine	D	0.115185
0	0	0.294638	0.304414	0.154381	0.19151	0.147783	0.0870133	0.211173	Renal Dialysis	E	0.211173
0	0	0.47142	0.304414	0.270166	0.159591	0.147783	0	0.0959877	Clinical Trials, Phase I as Topic	E	0.0959877
0	0	0.294638	0.761035	0.385951	0.0957549	0.320197	0.304546	0.422346	Atrial Fibrillation	C	0.422346
0	0	0	0	0.0385951	0.0319183	0.0492611	0.0435066	0.115185	Mortality	E	0.115185
0	0	0	0.304414	0.192976	0.223428	0.344828	0.282793	0.211173	Receptors, Androgen	D	0.211173
0	0	0	0	0	0	0.147783	0.13052	0.15358	STAT3 Transcription Factor	D	0.15358
0	0	0	0.253678	0.385951	0.414938	0.221675	0.13052	0.115185	Radiotherapy, Adjuvant	E	0.115185
0	0.474308	0	0.253678	0.270166	0.223428	0.270936	0.19578	0.115185	Antimetabolites, Antineoplastic	D	0.115185
0	0	0	0	0.192976	0.255346	0.369458	0.39156	0.287963	Renal Insufficiency, Chronic	C	0.287963
0	0	0	0	0	0.255346	0.221675	0.13052	0.134383	Genetic Engineering	E	0.134383
0	0	0	0.35515	0	0.159591	0.172414	0.239286	0.115185	Tissue Fixation	E	0.115185
0	0	0	0	0.192976	0.19151	0.197044	0.152273	0.115185	DNA Repair Enzymes	D	0.115185
0	0.711462	0.412493	0.405885	0.501737	0.223428	0.44335	0.282793	0.249568	Fluorouracil	D	0.249568
0	0	0.117855	0	0.270166	0.319183	0.492611	0.239286	0.134383	Prosthesis Design	E	0.134383
0.752688	0.632411	0.766058	0.456621	0.308761	0.670284	0.270936	0.39156	0.172778	Protein-Tyrosine Kinases	D	-0.57991
0	0.474308	0.294638	0	0.192976	0.446856	0.394089	0.174027	0.249568	Gastrointestinal Neoplasms	C	0.249568
0	0	0	0	0	0.255346	0	0.13052	0.115185	Microscopy, Fluorescence	E	0.115185
0	0	0	0	0	0	0.147783	0.19578	0.15358	Continuous Positive Airway Pressure	E	0.15358
0.645161	0	0	0.253678	0.308761	0.319183	0.221675	0.304546	0.249568	Kidney Diseases	C	-0.395593
0	0	0	0	0	0	0	0	0.0575926	Heart Valve Prosthesis	E	0.0575926
0	0	0	0	0	0	0.172414	0.19578	0.115185	Ki-67 Antigen	D	0.115185
0.752688	0.790514	0.648203	0.304414	0.656117	0.414938	0.541872	0.674353	0.460741	Heart Failure	C	-0.291947
0	0.0790514	0.294638	0.152207	0.0771903	0.159591	0.0738916	0.108767	0.0767902	Length of Stay	E	0.0767902
0	0	0	0.304414	0	0.159591	0	0.19578	0.172778	RNA, Untranslated	D	0.172778
0	0	0	0.405885	0.154381	0.255346	0.123153	0.0870133	0.134383	Radiation Injuries	C	0.134383
0	0	0	0	0	0.0319183	0.172414	0	0.0767902	Fluid Therapy	E	0.0767902
0	0.395257	0	0.253678	0	0.19151	0.270936	0.3263	0.211173	Uterine Cervical Neoplasms	C	0.211173
0	0	0	0	0	0	0	0.19578	0.15358	Electrochemical Techniques	E	0.15358
0	0.632411	0.47142	0.35515	0.231571	0.287265	0.221675	0.13052	0.172778	Aspirin	D	0.172778
0	0	0.0589275	0	0.192976	0.19151	0.147783	0.108767	0.115185	Transplantation, Homologous	E	0.115185
0	0	0	0	0	0.0319183	0.0246305	0.06526	0.0767902	Transcranial Direct Current Stimulation	E	0.0767902
0	0.0790514	0	0.0507357	0.0771903	0.0638366	0.0492611	0.0870133	0.0767902	Morbidity	E	0.0767902
0	0	0	0	0	0	0.0738916	0	0.0959877	Magnetite Nanoparticles	D	0.0959877
0	0.158103	0.294638	0.456621	0.308761	0.223428	0.369458	0.0870133	0.134383	Activities of Daily Living	E	0.134383
0.752688	0	0	0	0.308761	0	0.197044	0.13052	0.115185	Camptothecin	D	-0.637503
0	0.474308	0.23571	0.35515	0.617522	0.319183	0.147783	0.0870133	0.0767902	Radiation Dosage	E	0.0767902
0	0	0	0	0	0	0	0.0435066	0.0959877	Monitoring, Intraoperative	E	0.0959877
0	0	0.0589275	0.304414	0.154381	0.19151	0.0985222	0.217533	0.15358	Vaccination	E	0.15358
0	0.395257	0	0	0.308761	0.159591	0.197044	0.13052	0.134383	Diagnostic Tests, Routine	E	0.134383
0	0	0	0	0	0.255346	0	0.13052	0.0959877	Ovulation Induction	E	0.0959877
0	0	0	0.253678	0.231571	0.223428	0.492611	0.58734	0.383951	Sepsis	C	0.383951
0	0	0	0.0507357	0.0385951	0	0.172414	0.239286	0.172778	Brain Diseases	C	0.172778
0	0	0	0.253678	0.308761	0.414938	0.246305	0.39156	0.383951	Atherosclerosis	C	0.383951
0	0	0	0	0	0	0	0.0435066	0.0959877	Heart Transplantation	E	0.0959877
0	0	0	0	0	0	0.0246305	0.108767	0.115185	Opioid-Related Disorders	C	0.115185
0	0	0	0	0.192976	0	0.295567	0.282793	0.268766	Endometrial Neoplasms	C	0.268766
0.215054	0.316206	0.176783	0.152207	0.231571	0.159591	0.197044	0.174027	0.0767902	Interviews as Topic	E	-0.138264
0	0	0	0	0	0.223428	0.147783	0.239286	0.134383	Intracellular Signaling Peptides and Proteins	D	0.134383
0	0	0	0	0.231571	0.223428	0.44335	0.543833	0.326358	Rare Diseases	C	0.326358
0	0	0	0	0.192976	0	0.147783	0.26104	0.15358	Fibrosis	C	0.15358
0	0.395257	0	0.304414	0.270166	0.478774	0.270936	0.217533	0.230371	Precursor Cell Lymphoblastic Leukemia-Lymphoma	C	0.230371
0	0.474308	0.47142	0	0.154381	0.287265	0.172414	0.06526	0.364753	Acute Coronary Syndrome	C	0.364753
0	0	0	0	0	0	0.197044	0.152273	0.0959877	Stroke Volume	E	0.0959877
0	0	0	0	0	0	0	0	0.115185	Diet Therapy	E	0.115185
0	0	0	0	0.424547	0.287265	0	0	0.134383	Tomography, Emission-Computed, Single-Photon	E	0.134383
0	0.395257	0.353565	0.304414	0.385951	0.510693	0.344828	0.108767	0.115185	Radiography	E	0.115185
0.537634	0.395257	0.412493	0.202943	0.115785	0.19151	0.123153	0.174027	0.211173	Nervous System Diseases	C	-0.326461
0	0	0	0	0	0.19151	0.172414	0	0.172778	Colorectal Neoplasms, Hereditary Nonpolyposis	C	0.172778
0	0	0	0.304414	0	0.159591	0	0.13052	0.0959877	Biopsy, Needle	E	0.0959877
0.215054	0.474308	0.412493	0.253678	0.270166	0.319183	0.147783	0.282793	0.268766	Alcoholism	C	0.0537118
0.645161	0.474308	0	0.253678	0.733308	0.510693	0.344828	0.369806	0.307161	Colonic Neoplasms	C	-0.338001
0	0	0.412493	0.456621	0.347356	0.446856	0.246305	0.239286	0.249568	Multiple Sclerosis	C	0.249568
0	0	0.412493	0.35515	0	0.0638366	0.123153	0.108767	0.115185	Drug Prescriptions	E	0.115185
0	0	0	0	0	0	0.0985222	0	0.0575926	Long-Term Care	E	0.0575926
0.860215	0.711462	0.530348	0.405885	0.347356	0.255346	0.270936	0	0.0959877	Microarray Analysis	E	-0.764227
0.537634	0.474308	0	0.253678	0.385951	0.319183	0.320197	0.3263	0.115185	Reverse Transcriptase Polymerase Chain Reaction	E	-0.422449
0	0	0	0	0	0	0.0738916	0.239286	0.134383	DNA, Mitochondrial	D	0.134383
0	0	0	0	0.231571	0.159591	0	0	0.134383	Salvage Therapy	E	0.134383
0	0	0	0.152207	0.192976	0.159591	0.418719	0.152273	0.172778	Genital Neoplasms, Female	C	0.172778
0	0.395257	0	0	0	0.287265	0.295567	0.282793	0.172778	Paclitaxel	D	0.172778
0	0	0	0.101471	0	0	0.0492611	0.108767	0.0767902	Pregnancy Outcome	E	0.0767902
0	0	0	0	0	0.159591	0	0	0.0767902	Kidney Function Tests	E	0.0767902
0	0	0	0.253678	0.192976	0.19151	0	0.152273	0.15358	Endpoint Determination	E	0.15358
0	0	0	0	0	0.159591	0	0	0.0959877	Cyclin-Dependent Kinase Inhibitor p16	D	0.0959877
0	0	0	0	0.270166	0.319183	0.344828	0.39156	0.191975	Critical Illness	C	0.191975
0	0.395257	0	0.304414	0.270166	0.255346	0.320197	0.108767	0.0959877	Tissue Array Analysis	E	0.0959877
0	0	0	0	0	0	0	0	0.0767902	Administration, Intravenous	E	0.0767902
0	0	0.0589275	0	0	0.0957549	0.221675	0.108767	0.115185	Reconstructive Surgical Procedures	E	0.115185
0.537634	0	0	0.101471	0.308761	0.159591	0.295567	0.45682	0.268766	Hypersensitivity	C	-0.268869
0	0	0	0	0.231571	0.255346	0.172414	0.239286	0.249568	Interleukin-6	D	0.249568
0	0.395257	0	0.253678	0.385951	0.351101	0.369458	0.19578	0.115185	Prostate-Specific Antigen	D	0.115185
0	0	0	0.304414	0.231571	0	0.197044	0.108767	0.115185	Phenylurea Compounds	D	0.115185
0	0	0	0	0	0	0	0	0.0575926	Pharmacovigilance	E	0.0575926
0.645161	0.395257	0	0.253678	0.192976	0.351101	0.270936	0.174027	0.134383	Taxoids	D	-0.510778
0	0	0	0	0	0	0.0738916	0.06526	0.0767902	Phototherapy	E	0.0767902
1.39785	0.948617	0.648203	1.06545	1.35083	0.574529	0.270936	0.108767	0.0959877	ras Proteins	D	-1.30186
0.215054	0	0	0.202943	0.0385951	0.0638366	0.0985222	0.174027	0.115185	Influenza, Human	C	-0.0998685
0	0	0	0	0	0.19151	0.197044	0.108767	0.0959877	Fatty Acids	D	0.0959877
0	0	0	0	0.308761	0.255346	0.172414	0	0.115185	Lipoproteins, HDL	D	0.115185
0	0	0	0.304414	0.308761	0.223428	0.123153	0.0870133	0.0767902	Radionuclide Imaging	E	0.0767902
0	0.632411	0.117855	0	0.308761	0	0	0	0.15358	Antibodies, Monoclonal, Murine-Derived	D	0.15358
0	0	0	0.253678	0.424547	0.383019	0.46798	0.369806	0.115185	Hypoglycemia	C	0.115185
0	0	0.412493	0.507357	0.308761	0.574529	0.517241	0.26104	0.172778	Hyperglycemia	C	0.172778
0	0	0	0	0	0.0638366	0	0	0.0575926	Cardiopulmonary Resuscitation	E	0.0575926
0	0	0	0	0.192976	0	0.0246305	0.152273	0.15358	Diabetic Retinopathy	C	0.15358
0	0	0	0	0.0385951	0	0.0246305	0.06526	0.0767902	Electromyography	E	0.0767902
0	0	0	0.253678	0.424547	0.255346	0.147783	0	0.115185	Proto-Oncogene Proteins c-kit	D	0.115185
0.860215	1.42292	0.648203	0.558092	0.578927	0.478774	0.270936	0.108767	0.191975	Recombinant Proteins	D	-0.66824
0	0	0	0	0	0	0.123153	0.217533	0.15358	Neuroprotective Agents	D	0.15358
0	0	0	0	0.0385951	0	0.0492611	0.13052	0.172778	DNA, Bacterial	D	0.172778
0	0.0790514	0	0	0	0	0.0738916	0.0435066	0.0767902	Resuscitation	E	0.0767902
0	0	0	0	0	0.19151	0.172414	0.174027	0.15358	Colitis, Ulcerative	C	0.15358
0	0.237154	0.176783	0	0.0771903	0	0.197044	0.152273	0.15358	Arrhythmias, Cardiac	C	0.15358
0	0	0	0	0	0	0.123153	0.152273	0.191975	Neoplasms, Experimental	E,C	0.191975
0	0	0	0	0	0.19151	0.344828	0.282793	0.0959877	Prostatectomy	E	0.0959877
0	0	0	0	0	0	0.0738916	0.217533	0.115185	Bacterial Proteins	D	0.115185
0.537634	0.395257	0.294638	0.35515	0	0.159591	0.197044	0.217533	0.249568	Analgesics, Opioid	D	-0.288066
0	0	0.0589275	0.152207	0.0771903	0.255346	0.0985222	0.0870133	0.0575926	Health Surveys	E	0.0575926
0.752688	0	0.23571	0.253678	0.192976	0.287265	0.0738916	0.152273	0.249568	Heart Diseases	C	-0.50312
0	0	0	0	0.385951	0.223428	0	0	0.0959877	Iodine Radioisotopes	D	0.0959877
0	0	0	0	0	0	0.270936	0.19578	0.249568	Antioxidants	D	0.249568
0.752688	0.395257	0	0.101471	0.231571	0.159591	0.123153	0.0870133	0.0575926	RNA, Viral	D	-0.695096
0	0	0	0	0	0	0.0246305	0.108767	0.0767902	Hyperthermia, Induced	E	0.0767902
1.50538	1.02767	1.0607	0.913242	0.617522	0.414938	0.344828	0.152273	0.115185	Ticlopidine	D	-1.39019
0	0	0.176783	0	0.270166	0	0.0738916	0.13052	0.0959877	Fibrinolytic Agents	D	0.0959877
0	0	0.353565	0	0.347356	0.19151	0.147783	0.174027	0.0959877	Psychotropic Drugs	D	0.0959877
0	0	0	0	0	0.223428	0.147783	0	0.0959877	Immunotherapy, Adoptive	E	0.0959877
0	0.711462	0.412493	0.35515	0.424547	0	0	0.108767	0.172778	Interleukins	D	0.172778
0	0	0	0.253678	0.385951	0.319183	0.369458	0.3263	0.211173	Neuroendocrine Tumors	C	0.211173
0	0	0	0	0	0	0.147783	0.174027	0.134383	Receptors, Antigen, T-Cell	D	0.134383
0	0.632411	0.530348	0.507357	0.463142	0.223428	0.147783	0.217533	0.134383	Methotrexate	D	0.134383
0	0.0790514	0	0.253678	0.192976	0.19151	0.0985222	0.152273	0.0383951	Focus Groups	E	0.0383951
0	0.237154	0.0589275	0.152207	0.192976	0.287265	0.197044	0.217533	0.0575926	Physical Therapy Modalities	E	0.0575926
0	0	0	0.35515	0.231571	0.351101	0.492611	0.413313	0.15358	Bone Neoplasms	C	0.15358
0	0	0	0.304414	0.308761	0.446856	0.246305	0.19578	0.172778	Crohn Disease	C	0.172778
0	0	0	0	0	0	0	0	0.0575926	Bacterial Typing Techniques	E	0.0575926
0	0	0	0	0	0	0	0.06526	0.0575926	Public Health Surveillance	E	0.0575926
0	0	0	0	0.347356	0	0.246305	0.108767	0.0959877	Proto-Oncogene Proteins c-met	D	0.0959877
0	0	0.0589275	0	0	0.0638366	0.123153	0.0870133	0.0767902	Hearing Loss	C	0.0767902
0.645161	0.869565	0.530348	0.405885	0.424547	0.19151	0	0.108767	0.0383951	Hepatitis C, Chronic	C	-0.606766
0	0	0	0	0.270166	0.19151	0.123153	0	0.115185	Gastrectomy	E	0.115185
0	0	0.294638	0.253678	0.231571	0.159591	0.197044	0.0870133	0.0383951	Models, Organizational	E	0.0383951
0	0	0	0	0.192976	0.127673	0.0492611	0.0217533	0.0959877	Exercise Test	E	0.0959877
0.107527	0	0.176783	0.253678	0.115785	0.0638366	0.197044	0.152273	0.0959877	Laparoscopy	E	-0.0115392
0	0	0	0	0	0.19151	0.246305	0.152273	0.0959877	Carboplatin	D	0.0959877
0	0	0	0.304414	0	0.19151	0.197044	0	0.0383951	Biopsy, Fine-Needle	E	0.0383951
0	0	0	0.0507357	0	0	0.0985222	0.174027	0.0767902	Death, Sudden, Cardiac	C	0.0767902
0	0.395257	0.589275	0.304414	0	0.223428	0.147783	0.174027	0.0383951	Chi-Square Distribution	E	0.0383951
0	0.237154	0.23571	0.152207	0.231571	0.0638366	0.0985222	0.0217533	0.0383951	Health Care Surveys	E	0.0383951
0	0	0	0	0.0385951	0.159591	0.147783	0.13052	0.0767902	Neurosurgical Procedures	E	0.0767902
0	0.0790514	0	0	0.0385951	0.0319183	0.0492611	0.0435066	0.0191975	Gait	E	0.0191975
0	0	0	0	0	0	0	0	0.0383951	Rabies	C	0.0383951
0	0	0	0.152207	0.0385951	0.0319183	0	0.0217533	0.0575926	Patient Discharge	E	0.0575926
0	0	0	0.304414	0.192976	0.19151	0.197044	0.108767	0.134383	Chronic Pain	C	0.134383
0	0	0	0.101471	0	0	0	0	0.0383951	Evaluation Studies as Topic	E	0.0383951
0	0	0.353565	0.304414	0.617522	0.383019	0.221675	0.13052	0.191975	Diabetes Complications	C	0.191975
0	0	0	0	0	0	0.0492611	0.0217533	0.0383951	Narration	E	0.0383951
0	0	0	0	0	0.0319183	0.0492611	0.0217533	0.0575926	Diarrhea	C	0.0575926
0	0.0790514	0	0.0507357	0.0771903	0.0638366	0.0246305	0.06526	0.0959877	Surgical Procedures, Operative	E	0.0959877
0	0	0	0.101471	0.154381	0.0319183	0.0985222	0.13052	0.0383951	Ambulatory Care	E	0.0383951
0	0	0	0	0	0.127673	0.123153	0.0435066	0.0767902	Visual Acuity	E	0.0767902
0	0	0	0	0	0	0	0	0.0383951	Elective Surgical Procedures	E	0.0383951
0	0	0	0	0	0	0	0	0.0383951	Ventricular Remodeling	C	0.0383951
0	0	0.23571	0.0507357	0	0	0.0246305	0.06526	0.0767902	Eye Diseases	C	0.0767902
0	0	0	0	0	0	0.0246305	0	0.0383951	Medication Errors	E	0.0383951
0.322581	0	0	0.202943	0.0771903	0	0.0738916	0.06526	0.0191975	Disability Evaluation	E	-0.303383
0	0	0.0589275	0.101471	0.154381	0.19151	0.147783	0.0435066	0.134383	Cardiac Surgical Procedures	E	0.134383
0	0	0	0	0	0	0	0.0217533	0.0767902	Particulate Matter	D	0.0767902
0	0	0	0	0	0	0	0.0435066	0.0575926	Air Pollutants	D	0.0575926
0.322581	0.237154	0.23571	0.152207	0.115785	0.159591	0.172414	0.108767	0.0959877	Substance-Related Disorders	C	-0.226593
0	0	0	0.253678	0	0.287265	0.369458	0.19578	0.0767902	Arthroplasty, Replacement, Knee	E	0.0767902
0	0.158103	0.353565	0.202943	0.154381	0.0957549	0.0985222	0.0870133	0.115185	Complementary Therapies	E	0.115185
0	0	0	0	0	0	0	0.0435066	0.0575926	Digestive System Surgical Procedures	E	0.0575926
0	0	0	0	0	0	0.0738916	0.0435066	0.0383951	Time-to-Treatment	E	0.0383951
0	0	0	0	0	0	0.147783	0.19578	0.0767902	Mesenchymal Stem Cell Transplantation	E	0.0767902
0	0	0	0	0	0.351101	0.123153	0.152273	0.0959877	Fusion Proteins, bcr-abl	D	0.0959877
0	0	0	0	0	0	0.0738916	0.108767	0.15358	Acute Kidney Injury	C	0.15358
0	0.158103	0	0.101471	0.115785	0.127673	0.123153	0.0435066	0.115185	Tuberculosis	C	0.115185
0	0.0790514	0	0.101471	0.0385951	0.159591	0.123153	0.0435066	0.0575926	Minimally Invasive Surgical Procedures	E	0.0575926
0	0	0	0	0	0	0.0738916	0.217533	0.115185	Hypertension, Pulmonary	C	0.115185
0	0	0	0	0	0	0	0	0.0191975	Remote Sensing Technology	E	0.0191975
0	0	0.47142	0	0.385951	0.223428	0.270936	0.26104	0.134383	Sulfonamides	D	0.134383
0.537634	0	0	0.304414	0.270166	0	0.123153	0	0.0383951	Viral Load	E	-0.499239
0	0	0	0	0	0	0.0985222	0.152273	0.0575926	Microscopy, Confocal	E	0.0575926
0	0	0	0	0	0.0319183	0.0246305	0	0.0383951	Delivery, Obstetric	E	0.0383951
0	0	0.294638	0.35515	0.192976	0.287265	0.246305	0.108767	0.0767902	Analgesics	D	0.0767902
0	0	0.0589275	0	0.0771903	0.159591	0.0492611	0	0.0191975	Physical Examination	E	0.0191975
0	0.395257	0.353565	0.35515	0	0.287265	0.221675	0.152273	0.115185	Drugs, Investigational	D	0.115185
0	0.316206	0.23571	0.0507357	0.115785	0.159591	0.0246305	0.108767	0.0575926	Skin Diseases	C	0.0575926
0.645161	0.0790514	0.530348	0.507357	0.270166	0.19151	0.246305	0.06526	0.0767902	Monitoring, Ambulatory	E	-0.568371
0	0	0	0	0	0	0.0492611	0	0.0575926	Equipment and Supplies	E	0.0575926
0	0	0	0	0	0	0.0246305	0.0217533	0.0383951	Orthopedic Procedures	E	0.0383951
0.967742	0	0.412493	0.405885	0.308761	0.351101	0.295567	0	0.0959877	Tamoxifen	D	-0.871754
0	0	0	0	0	0	0	0.0217533	0.0383951	Multilocus Sequence Typing	E	0.0383951
0	0	0.412493	0.35515	0.308761	0.19151	0.172414	0.239286	0.0767902	Cardiovascular Agents	D	0.0767902
0	0	0	0	0	0.223428	0.172414	0.13052	0.15358	Adenoma	C	0.15358
0	0	0	0	0	0.287265	0.123153	0	0.0767902	Hemoglobins	D	0.0767902
0	0	0.412493	0.0507357	0	0.127673	0.123153	0.13052	0.0383951	Holistic Health	E	0.0383951
0	0	0.117855	0	0	0.223428	0	0	0.0767902	Anemia	C	0.0767902
0	0	0	0	0	0	0	0	0.0191975	Delayed Diagnosis	E	0.0191975
0	0	0	0	0	0	0	0	0.0383951	Headache	C	0.0383951
0	0	0	0	0	0	0.0985222	0.0870133	0.0575926	Respiratory Tract Infections	C	0.0575926
0	0	0.294638	0.0507357	0.154381	0.127673	0.0492611	0.0217533	0.0383951	Continuity of Patient Care	E	0.0383951
0	0	0	0	0.0771903	0	0.0738916	0.0435066	0.0767902	Pediatric Obesity	E,C	0.0767902
0	0	0	0	0	0	0	0.0870133	0.0383951	Patient Readmission	E	0.0383951
0	0.0790514	0.117855	0	0	0.0319183	0.0738916	0	0.115185	Spinal Cord Injuries	C	0.115185
0	0	0	0	0	0	0.0492611	0.06526	0.0383951	Cross Infection	C	0.0383951
0	0	0	0	0	0	0	0.0217533	0.0191975	Death	C	0.0191975
0	0.0790514	0	0.101471	0.154381	0.127673	0.0738916	0.19578	0.0383951	Heart Defects, Congenital	C	0.0383951
0	0	0	0	0.0385951	0	0.0492611	0.0435066	0.0191975	Fractures, Bone	C	0.0191975
0	0	0	0	0	0	0	0	0.0383951	Blood Chemical Analysis	E	0.0383951
0	0	0	0	0	0.0638366	0.0738916	0	0.0383951	Microscopy	E	0.0383951
0	0	0.0589275	0	0	0	0.123153	0.152273	0.0767902	Organ Transplantation	E	0.0767902
0	0	0.294638	0	0.115785	0.0638366	0.0738916	0.06526	0.0383951	Range of Motion, Articular	E	0.0383951
0	0	0	0.0507357	0.0385951	0.0957549	0.0246305	0.0435066	0.0383951	Patient Admission	E	0.0383951
0	0	0	0	0.0771903	0.0319183	0.0246305	0.0435066	0.0191975	Musculoskeletal Diseases	C	0.0191975
0	0	0	0	0	0.0638366	0.0985222	0.0435066	0.0191975	Staphylococcal Infections	C	0.0191975
0	0	0	0	0	0	0	0	0.0383951	Brain Concussion	C	0.0383951
0	0	0	0	0	0	0	0.0435066	0.0767902	Virulence Factors	D	0.0767902
0.215054	0	0	0	0.0385951	0	0	0.06526	0.0767902	Malaria	C	-0.138264
0	0	0	0	0	0.0319183	0.0246305	0	0.0383951	Dengue	C	0.0383951
0.215054	0.158103	0.0589275	0.202943	0.0385951	0	0.147783	0.06526	0.0767902	Wounds and Injuries	C	-0.138264
0	0	0	0	0	0.0638366	0.0985222	0.0435066	0.0191975	Muscle Strength	E	0.0191975
0	0.0790514	0.0589275	0.0507357	0	0	0.0246305	0.0870133	0.0191975	Autopsy	E	0.0191975
0.107527	0.237154	0.176783	0.0507357	0.231571	0.159591	0.172414	0.217533	0.0383951	Communicable Diseases	C	-0.0691318
0	0	0	0	0	0	0	0	0.0191975	Spatio-Temporal Analysis	E	0.0191975
0	0	0	0	0	0	0.147783	0.174027	0.0383951	Pain, Postoperative	C	0.0383951
0	0	0	0	0	0	0	0	0.0191975	Gastroenteritis	C	0.0191975
0	0	0	0	0	0	0	0	0.0191975	Airway Management	E	0.0191975
0	0	0	0	0.0385951	0.0319183	0.0738916	0	0	Molecular Typing	E	0
0	0	0.0589275	0.101471	0	0.0638366	0.0738916	0.0435066	0.0191975	Blood Transfusion	E	0.0191975
0	0	0	0.101471	0	0.0319183	0.0738916	0.06526	0.0383951	Diagnostic Errors	E	0.0383951
0	0	0	0	0	0	0.0492611	0.0435066	0.0191975	Occupational Diseases	C	0.0191975
0	0	0	0	0	0.159591	0	0	0.0191975	Erythrocyte Transfusion	E	0.0191975
0	0	0	0	0	0	0.172414	0.0435066	0	Endovascular Procedures	E	0
0	0	0	0	0	0	0	0	0.0191975	Anti-Retroviral Agents	D	0.0191975
0	0	0	0	0	0	0	0	0	Infant Mortality	E	0
0	0	0	0	0	0	0	0.0217533	0	Gait Disorders, Neurologic	C	0
0	0	0	0	0	0	0	0	0.0191975	Foodborne Diseases	C	0.0191975
0	0	0	0	0	0	0.221675	0	0.0383951	Staining and Labeling	E	0.0383951
0	0	0	0	0	0	0.0246305	0	0.0191975	Reoperation	E	0.0191975
0	0	0	0	0	0	0	0	0.0191975	Epidemiologic Methods	E	0.0191975
0	0	0	0	0	0	0	0	0.0191975	Sexually Transmitted Diseases	C	0.0191975
0	0	0	0	0	0	0	0	0.0191975	Intubation, Intratracheal	E	0.0191975
0	0	0	0	0	0	0.0246305	0	0.0191975	Brain-Computer Interfaces	E	0.0191975
0	0	0	0	0	0.0638366	0	0.0435066	0.0575926	Heart Arrest	C	0.0575926
0	0	0	0	0	0	0.0492611	0.0435066	0.0383951	Burns	C	0.0383951
0	0	0.176783	0	0	0.0319183	0	0.0435066	0.0191975	Electric Stimulation Therapy	E	0.0191975
0	0	0	0.0507357	0	0.0638366	0	0	0.0191975	Athletic Injuries	C	0.0191975
0	0	0.0589275	0	0	0	0.0246305	0.0217533	0.0191975	Emergencies	C	0.0191975
0	0	0.117855	0	0.0771903	0.0319183	0.0246305	0.108767	0.0191975	Prenatal Care	E	0.0191975
0	0	0	0.0507357	0	0	0	0.0217533	0.0191975	Cadaver	C	0.0191975
0	0	0.0589275	0.0507357	0.0385951	0.0957549	0	0	0.0191975	Models, Educational	E	0.0191975
0.107527	0	0	0	0	0	0	0	0.0191975	Postmortem Changes	C	-0.0883293
0	0	0	0	0.0385951	0	0.0492611	0.0435066	0	Epidemiological Monitoring	E	0
0	0	0	0	0	0	0	0	0	Burnout, Professional	C	0
0	0.0790514	0.0589275	0.202943	0.115785	0.0319183	0.0492611	0.0217533	0	Rehabilitation	E	0
0	0	0	0	0	0.0319183	0	0	0	Communicable Diseases, Emerging	C	0
0	0	0	0	0	0	0.0246305	0	0	Measles	C	0
0	0	0	0	0	0	0	0	0	Sentinel Surveillance	E	0
0	0	0	0	0	0	0	0	0	Spatial Analysis	E	0
0	0	0	0	0.0385951	0.127673	0.0492611	0	0	Observer Variation	E	0
0	0	0	0	0	0	0	0.0217533	0	Zoonoses	C	0
0	0	0	0	0	0	0	0	0	Equipment Safety	E	0
0	0	0	0	0	0	0	0	0	Acupuncture Therapy	E	0
0	0	0	0	0	0	0	0	0	Emergency Treatment	E	0
0	0	0	0	0	0.0319183	0	0.0217533	0	Photography	E	0
0	0	0	0.0507357	0	0	0.0492611	0.0435066	0	Operative Time	E	0
0	0	0	0	0	0	0	0	0	Hemiplegia	C	0
0	0	0	0	0	0	0	0	0	Hemorrhagic Fever, Ebola	C	0
0	0	0	0	0	0	0	0	0	Epidemiologic Research Design	E	0
0	0	0	0	0	0	0	0	0	Orthognathic Surgery	E	0
0	0	0	0	0	0	0	0	0	Patient Transfer	E	0
0	0	0	0	0	0.0319183	0	0	0	Thoracic Surgical Procedures	E	0
0	0	0	0	0	0	0	0	0	Transition to Adult Care	E	0
0	0	0	0	0	0	0	0	0	Contact Tracing	E	0
0	0	0	0	0	0	0	0	0	Electrophoresis, Gel, Pulsed-Field	E	0
0	0	0	0	0	0	0	0	0	Correction of Hearing Impairment	E	0
0	0	0	0	0	0	0	0	0	Hearing Aids	E	0
0	0	0	0	0.0385951	0	0	0	0	Neglected Diseases	C	0
0	0	0	0	0.0385951	0	0.0246305	0	0	Occupational Therapy	E	0
0	0	0	0	0	0	0	0.0217533	0	Paresis	C	0
0	0	0	0	0	0	0	0	0	Vestibular Diseases	C	0
0	0	0	0	0	0	0	0	0	Anesthetics	D	0
0	0	0	0	0	0	0	0	0	Diagnostic Techniques, Ophthalmological	E	0
0	0	0	0	0	0	0	0	0	Poliomyelitis	C	0
0	0	0	0	0	0	0	0	0	Drinking Water	D	0
0	0	0	0	0	0	0	0	0	Ophthalmoscopy	E	0
0	0	0	0	0	0	0	0.0435066	0	Heart Valve Prosthesis Implantation	E	0
0	0	0	0	0	0	0	0.06526	0	Papillomavirus Vaccines	D	0
0	0	0	0	0	0.159591	0.221675	0.26104	0	Comparative Genomic Hybridization	E	0
0	0	0	0	0.270166	0.383019	0.147783	0.217533	0	Glucuronosyltransferase	D	0
0	0	0	0	0	0	0.123153	0.19578	0	Proto-Oncogene Proteins c-ret	D	0
0	0	0	0	0	0.223428	0.172414	0.174027	0	Chromatin Immunoprecipitation	E	0
0	0	0.117855	0	0.192976	0.255346	0.172414	0.152273	0	Models, Psychological	E	0
0	0	0	0.253678	0	0.223428	0.197044	0.217533	0	Formaldehyde	D	0
0	0	0	0	0	0.255346	0.197044	0.26104	0	Idiopathic Pulmonary Fibrosis	C	0
0	0.395257	0	0	0	0.159591	0.172414	0.174027	0	Sequence Analysis	E	0
0	0	0	0	0	0	0	0.13052	0	Pregnancy Rate	E	0
0	0	0	0	0	0	0	0.13052	0	Cell Count	E	0
0	0	0	0	0	0	0.0246305	0.13052	0	Image Enhancement	E	0
0	0	0	0	0	0.19151	0.172414	0.13052	0	GTP Phosphohydrolases	D	0
0.645161	0.869565	0	0.304414	0.347356	0.287265	0	0.152273	0	Protein Array Analysis	E	-0.645161
0	0	0	0	0	0	0	0.108767	0	Matrix Metalloproteinases	D	0
0	0	0	0	0	0	0.147783	0.13052	0	Fluorescent Antibody Technique	E	0
0	0	0	0	0	0	0	0.13052	0	Dopamine	D	0
0	0	0	0	0	0	0	0.108767	0	Maximum Tolerated Dose	E	0
0	0	0	0	0.270166	0	0	0.174027	0	Multiplex Polymerase Chain Reaction	E	0
0	0	0	0	0	0	0.221675	0.217533	0	Immunomodulation	E	0
0	0	0	0.304414	0	0.159591	0.123153	0.19578	0	Fertilization in Vitro	E	0
0	0	0	0	0.231571	0	0.123153	0.108767	0	Inhibitory Concentration 50	E	0
0	0	0	0	0	0	0	0.174027	0	Hedgehog Proteins	D	0
0	0	0	0	0	0.19151	0	0.108767	0	Spirometry	E	0
0	0	0	0	0	0	0.172414	0.13052	0	Ubiquitin Thiolesterase	D	0
0	0	0	0	0	0	0	0.108767	0	Allopurinol	D	0
0	0	0	0	0	0	0.172414	0.217533	0	Urologic Neoplasms	C	0
0	0	0	0	0	0	0	0.108767	0	Waist-Hip Ratio	E	0
0	0	0	0	0	0	0	0.13052	0	Immunoprecipitation	E	0
0	0	0	0	0	0.255346	0	0.174027	0	Body Height	E	0
0	0	0	0	0	0	0	0.108767	0	Cyclin-Dependent Kinase Inhibitor p18	D	0
0	0.0790514	0.23571	0	0.154381	0.0319183	0.0492611	0.0870133	0	Therapy, Computer-Assisted	E	0
0	0	0	0.304414	0	0	0.197044	0.13052	0	Immunosuppression	E	0
0	0.158103	0	0	0	0	0	0.0870133	0	Phytotherapy	E	0
0	0	0	0	0	0	0.0246305	0.108767	0	Defibrillators, Implantable	E	0
0	0	0	0.101471	0.0385951	0.0638366	0.123153	0.108767	0	Respiratory Tract Diseases	C	0
0.537634	0	0	0.253678	0.192976	0	0	0.0435066	0	Diagnosis	E	-0.537634
0	0	0	0	0	0	0.0246305	0.108767	0	Lung Diseases, Interstitial	C	0
0	0	0	0	0	0	0.172414	0.108767	0	Niacinamide	D	0
0	0	0	0.202943	0	0	0	0.0870133	0	Reagent Kits, Diagnostic	D,E	0
0	0	0	0	0	0.0638366	0.0492611	0.0435066	0	Radiography, Thoracic	E	0
0	0	0	0	0.0385951	0	0	0.0435066	0	Patient Positioning	E	0
0.645161	1.10672	0.47142	0.35515	0.385951	0.19151	0.197044	0.108767	0	Interferon-alpha	D	-0.645161
0.107527	0	0.0589275	0	0	0.0638366	0.0492611	0.0435066	0	Health Status Indicators	E	-0.107527
0	0	0	0	0	0	0	0.0435066	0	Microscopy, Electron, Transmission	E	0
0	0	0	0.253678	0	0	0.172414	0.0435066	0	Chemoprevention	E	0
0	0	0	0	0	0	0	0.0217533	0	Fluoroscopy	E	0
0	0	0	0	0	0	0.0246305	0.0217533	0	Soft Tissue Injuries	C	0
0	0	0	0	0	0	0.123153	0.0217533	0	Hand Strength	E	0
0	0	0	0	0	0	0	0.0217533	0	Preconception Care	E	0
0	0	0	0	0	0	0	0.0217533	0	Retinal Diseases	C	0
0	0	0	0	0	0	0	0	0	Carbapenems	D	0
0	0	0	0	0	0	0	0.0217533	0	Injections	E	0
0	0	0.412493	0.304414	0	0	0	0	0	Health Records, Personal	E	0
0	0	0	0	0	0	0	0.0217533	0	Escherichia coli Infections	C	0
0	0	0.0589275	0	0.0771903	0.0638366	0.0246305	0.0217533	0	Cardiac Catheterization	E	0
0	0	0	0	0	0	0	0.0217533	0	Vision Disorders	C	0
0	0	0	0	0	0	0	0.0217533	0	Life Support Care	E	0
0	0	0	0	0	0	0	0	0	Basic Reproduction Number	E	0
0	0	0	0	0	0	0	0	0	Parenteral Nutrition, Total	E	0
0	0	0	0	0	0	0	0	0	Acoustic Stimulation	E	0
0	0	0	0	0	0	0	0	0	Animal Diseases	C	0
0	0	0	0	0	0	0	0	0	Water	D	0
0	0	0	0	0	0	0	0	0	Influenza in Birds	C	0
0	0	0	0	0	0	0	0	0	Geographic Mapping	E	0
0	0	0	0	0	0	0	0	0	Hearing Tests	E	0
0	0	0	0	0	0	0	0	0	Poultry Diseases	C	0
0	0	0	0	0	0	0	0	0	Ribotyping	E	0
0	0	0	0	0	0	0	0	0	Biological Warfare Agents	D	0
0	0	0	0	0	0	0	0	0	Protective Clothing	E	0
0	0	0	0	0	0	0.788177	0	0	Diabetic Foot	C	0
0	0	0	0	0	0	0.344828	0	0	Limb Salvage	E	0
0	0	0.412493	0.558092	0	0	0.246305	0	0	Equipment Failure Analysis	E	0
0	0	0	0	0	0	0.295567	0	0	Diabetic Neuropathies	C	0
0	0	0	0	0	0	0.246305	0	0	Soft Tissue Infections	C	0
0	0	0	0	0	0	0.246305	0	0	Prosthesis Fitting	E	0
0	0	0	0	0	0.159591	0.246305	0	0	Knee Prosthesis	E	0
0	0	0	0	0.192976	0	0.197044	0	0	Chemoradiotherapy, Adjuvant	E	0
0	0	0	0	0	0	0.172414	0	0	CD4 Lymphocyte Count	E	0
0	0	0	0	0.540332	0	0.320197	0	0	Organoplatinum Compounds	D	0
0	0.474308	0.294638	0	0.192976	0	0.147783	0	0	ATP-Binding Cassette Transporters	D	0
0	0	0	0	0	0	0.147783	0	0	Dihydrouracil Dehydrogenase (NADP)	D	0
0	0	0	0	0.347356	0.19151	0.270936	0	0	Diabetic Angiopathies	C	0
0	0	0	0	0	0	0.147783	0	0	Protective Devices	E	0
0	0	0	0	0.308761	0.159591	0.172414	0	0	Apolipoproteins	D	0
0	0	0	0	0	0	0.123153	0	0	Codon	D	0
0	0	0	0	0	0	0.147783	0	0	Calibration	E	0
0	0	0	0	0	0	0.123153	0	0	Dosage Forms	D,E	0
0	0	0	0	0.231571	0.159591	0.172414	0	0	Diet, Diabetic	E	0
0	0	0	0	0	0	0.123153	0	0	Skin Diseases, Infectious	C	0
0	0	0	0	0	0	0.123153	0	0	Osteoarthritis, Hip	C	0
0	0	0	0	0	0	0.0985222	0	0	Confidence Intervals	E	0
0	0	0	0.253678	0.385951	0.223428	0.123153	0	0	Lymph Node Excision	E	0
0	0	0	0	0	0.0319183	0.147783	0	0	Arthritis, Psoriatic	C	0
0	0	0	0	0.192976	0.255346	0.147783	0	0	Diet, Reducing	E	0
0	0	0	0	0	0	0.0738916	0	0	Factor Analysis, Statistical	E	0
0	0	0	0	0	0.287265	0.123153	0	0	Alcohol-Related Disorders	C	0
0	0.474308	0.589275	0	0.308761	0.287265	0.123153	0	0	Purinergic P2Y Receptor Antagonists	D	0
0	0	0	0	0	0	0.0985222	0	0	Nutritional Support	E	0
0.645161	0	0.353565	0	0	0	0.0738916	0	0	Telemetry	E	-0.645161
0	0	0	0	0	0	0.0246305	0	0	Immunization Schedule	E	0
0	0	0	0	0	0	0.0246305	0	0	Occult Blood	E	0
0	0	0	0	0	0	0.0246305	0	0	Multiple Trauma	C	0
0	0	0	0	0	0	0.0246305	0	0	Microbiological Techniques	E	0
0	0	0	0	0	0	0.0246305	0	0	Biosimilar Pharmaceuticals	D	0
0	0	0	0	0	0	0.0246305	0	0	Administration, Cutaneous	E	0
0	0	0	0	0	0	0	0	0	Radiographic Image Enhancement	E	0
0	0	0	0	0	0	0	0	0	Acinetobacter Infections	C	0
0	0	0	0	0	0	0	0	0	Trachoma	C	0
0	0	0	0	0.0771903	0	0	0	0	Dietary Sucrose	D	0
0	0	0	0	0	0	0	0	0	First Aid	E	0
0	0	0.353565	0.253678	0.231571	0.287265	0	0	0	Medical Record Linkage	E	0
0	0	0	0	0	0.223428	0	0	0	Neoplasms, Unknown Primary	C	0
0	0	0	0	0	0.19151	0	0	0	Least-Squares Analysis	E	0
0	0	0	0	0	0.159591	0	0	0	Dose Fractionation, Radiation	E	0
0	0	0	0	0.385951	0.19151	0	0	0	Thyroidectomy	E	0
1.50538	1.89723	1.23748	1.36986	0.270166	0	0	0	0	Aryl Hydrocarbon Hydroxylases	D	-1.50538
0	0	0	0	0.192976	0	0	0	0	Adrenergic beta-Agonists	D	0
0	0	0	0	0.270166	0	0	0	0	Microscopy, Atomic Force	E	0
0	0.395257	0	0.152207	0.347356	0	0	0	0	DNA Primers	D	0
0	0	0	0	0.192976	0	0	0	0	In Situ Hybridization	E	0
0.967742	1.10672	0.412493	0	0.308761	0	0	0	0	Ribavirin	D	-0.967742
0	0	0	0	0.192976	0	0	0	0	Cloning, Molecular	E	0
0	0	0	0	0.231571	0	0	0	0	Receptor, Platelet-Derived Growth Factor alpha	D	0
0	0	0	0	0.192976	0	0	0	0	Receptors, Adrenergic, beta-2	D	0
0	0.55336	0.412493	0.304414	0.192976	0	0	0	0	Platelet Function Tests	E	0
0	0	0	0.35515	0.231571	0	0	0	0	Cystectomy	E	0
0	0	0	0	0	0	0	0	0	Compassionate Use Trials	E	0
0	0	0	0	0	0	0	0	0	Trauma Severity Indices	E	0
0	0	0	0.0507357	0	0	0	0	0	Vertigo	C	0
0	0.632411	0.412493	0	0	0	0	0	0	Mixed Function Oxygenases	D	0
0	0	0.412493	0	0	0	0	0	0	Drug Labeling	E	0
0.645161	0.395257	0.530348	0	0	0	0	0	0	Angioplasty, Balloon, Coronary	E	-0.645161
0	0	0.294638	0	0	0	0	0	0	Quantum Dots	E	0
0	0	0.294638	0	0	0	0	0	0	Multidrug Resistance-Associated Proteins	D	0
0	0	0.353565	0	0	0	0	0	0	Receptors, Opioid, mu	D	0
0	0	0	0	0	0	0	0	0	Work Capacity Evaluation	E	0
0	0	0	0	0	0	0	0	0	Aortic Valve Stenosis	C	0
0	0	0	0	0	0	0	0	0	Aortic Valve Insufficiency	C	0
0	0	0	0	0	0	0	0	0	Death, Sudden	C	0
0	0	0	0	0	0	0	0	0	Biofeedback, Psychology	E	0
0	0.0790514	0	0	0	0	0	0	0	Orthotic Devices	E	0
0	0	0	0	0	0	0	0	0	Self-Help Devices	E	0
0	0	0	0	0	0	0	0	0	Faith Healing	E	0
0	0	0	0	0	0	0	0	0	Transducers	E	0
0.752688	0	0	0	0	0	0	0	0	Metabolic Clearance Rate	E	-0.752688

## Sheet: S4 - GM relative
2009-2010	2010-2011	2011-2012	2012-2013	2013-2014	2014-2015	2015-2016	2016-2017	2017-2018	Mesh	CATEGORY
0	0	0	0	0	0	0	0	0	Precision Medicine	E
1.07527	0.632411	1.82675	1.21766	1.77538	1.69167	2.06897	1.23994	1.86216	Prognosis	E
3.44086	3.083	7.01237	3.85591	4.51563	4.91542	6.79803	5.04677	4.37704	Treatment Outcome	E
3.44086	3.63636	5.53919	4.51547	4.67001	4.75583	4.92611	4.50294	4.62661	Risk Factors	E
0.430108	0.237154	0.47142	0.253678	0.308761	0.478774	0.295567	0.39156	0.268766	Genetic Predisposition to Disease	C
2.90323	3.47826	3.53565	3.65297	3.39637	2.6173	4.95074	4.63346	4.47303	Retrospective Studies	E
0	0.237154	0.0589275	0.202943	0.0385951	0.223428	0.492611	0.108767	0.326358	Molecular Targeted Therapy	E
0.215054	0.316206	0.23571	0.202943	0.308761	0.383019	0.418719	0.304546	0.249568	Biomarkers, Tumor	D
0.215054	0.158103	0.353565	0.558092	0.463142	0.670284	0.492611	0.609093	0.479939	Disease Progression	C
2.58065	2.29249	1.94461	1.72501	2.3543	2.36195	2.29064	3.15423	3.43636	Neoplasms	C
0.752688	0.474308	0.70713	0.761035	0.849093	0.957549	1.35468	0.957146	1.17105	Cohort Studies	E
0	0.0790514	0.0589275	0.152207	0	0.0319183	0.0492611	0.0870133	0.0767902	Genome-Wide Association Study	E
2.90323	1.97628	1.94461	2.8412	2.54728	2.52154	2.43842	2.43637	2.3421	Risk Assessment	E
0	0	0.294638	0.101471	0	0	0	0	0.0959877	Gene Expression Profiling	E
0.430108	0.237154	0.412493	0.558092	0.385951	0.542611	0.369458	0.565586	0.441543	Case-Control Studies	E
0.967742	0.395257	0.766058	0.405885	0.308761	0.702202	0.862069	0.543833	0.825494	Antineoplastic Agents	D
0.645161	1.02767	1.82675	0.862506	0.771903	1.18098	0.862069	0.804873	0.652716	Clinical Trials as Topic	E
0.645161	0.395257	1.00177	0.35515	0.463142	0.19151	0.418719	0.239286	0.211173	Models, Biological	E
0.215054	0.395257	1.0607	0.811771	0.578927	0.734121	0.763547	0.913639	0.652716	Biomarkers	D
1.07527	1.18577	1.59104	1.36986	1.85257	1.62783	2.53695	2.80618	2.95642	Prospective Studies	E
0	0	0.0589275	0.101471	0.115785	0.19151	0.369458	0.348053	0.307161	High-Throughput Nucleotide Sequencing	E
1.1828	3.32016	1.88568	1.26839	2.00695	2.04277	3.37438	1.91429	2.09253	Reproducibility of Results	E
0.752688	0.158103	0.23571	0.558092	0.154381	0.383019	0.615764	0.3263	0.422346	Neoplasm Staging	E
0	0.158103	0.23571	0.202943	0.192976	0.127673	0.344828	0.304546	0.460741	Disease Models, Animal	C,E
0.107527	0	0	0.456621	0.115785	0.287265	0.246305	0.3263	0.441543	Survival Analysis	E
0.322581	0.0790514	1.00177	0.405885	0.578927	0.478774	0.640394	0.369806	0.671914	Patient Selection	E
0.967742	0.711462	1.35533	0.507357	1.5824	0.734121	1.65025	0.935393	1.30543	Severity of Illness Index	E
0.215054	0	0.353565	0.101471	0	0.127673	0.221675	0.19578	0.383951	Immunotherapy	E
0	0.237154	0.176783	0.253678	0.192976	0.19151	0.295567	0.39156	0.307161	Genetic Testing	E
0.430108	1.02767	0.94284	0.659564	0.926283	0.893712	1.18227	1.19643	1.32463	Follow-Up Studies	E
0.215054	1.50198	0.70713	0.304414	0.501737	0.19151	0.320197	0.45682	0.403148	Models, Statistical	E
3.33333	4.90119	5.18562	4.81989	4.7472	5.36227	6.92118	7.24385	7.33346	Surveys and Questionnaires	E
1.29032	3.00395	2.76959	1.97869	2.58587	2.45771	3.30049	3.76332	4.06988	Cross-Sectional Studies	E
0	0	0	0.0507357	0	0.0319183	0.0738916	0.0435066	0.0767902	Xenograft Model Antitumor Assays	E
0.322581	0.711462	1.0607	0.202943	0.578927	0.510693	1.37931	1.00065	1.20945	Magnetic Resonance Imaging	E
0.967742	0.395257	0.530348	0.608828	0.463142	0.638366	0.862069	0.6526	0.479939	Combined Modality Therapy	E
0	0.158103	0	0.0507357	0.0771903	0.127673	0.0738916	0.13052	0.0959877	Kaplan-Meier Estimate	E
1.6129	0.869565	2.00354	1.52207	1.15785	1.34057	1.28079	1.21819	1.36303	Randomized Controlled Trials as Topic	E
0	0	0	0.152207	0	0.0319183	0.0738916	0.0435066	0.0191975	Genetic Association Studies	E
0	0.0790514	0	0.152207	0.0385951	0.19151	0.123153	0.06526	0.0959877	MicroRNAs	D
0.322581	0.237154	0.70713	0.35515	0.270166	0.287265	0.541872	0.369806	0.633519	Lung Neoplasms	C
1.1828	2.21344	1.47319	0.913242	0.656117	0.92563	1.67488	0.739613	0.479939	Sensitivity and Specificity	E
0.645161	0.237154	0.530348	0.811771	0.656117	0.606447	0.837438	1.00065	0.94068	Survival Rate	E
0	0	0.412493	0.202943	0.270166	0.255346	0.123153	0.0870133	0.134383	Disease-Free Survival	E
0.537634	0.948617	1.35533	0.608828	0.463142	0.606447	0.665025	0.565586	0.575926	Breast Neoplasms	C
0	0	0.353565	0.101471	0.0771903	0.0638366	0.123153	0.13052	0.249568	ROC Curve	E
0.322581	0.55336	0.23571	0.35515	0.617522	0.383019	0.418719	0.369806	0.422346	Body Mass Index	E
0.107527	0	0.176783	0	0	0.0957549	0.0738916	0.0870133	0.0959877	DNA Mutational Analysis	E
0.215054	0	0.412493	0.202943	0.192976	0.351101	0.246305	0.348053	0.268766	Biopsy	E
0.322581	0.158103	0.412493	0.507357	0.463142	0.414938	0.738916	0.500326	0.499136	Sequence Analysis, DNA	E
0.752688	1.10672	0.824985	1.26839	0.694712	0.957549	0.935961	1.6315	1.11346	Research Design	E
0.107527	0	0.47142	0.304414	0.115785	0.159591	0.123153	0.0870133	0.326358	Antineoplastic Combined Chemotherapy Protocols	E
0	0.395257	0.294638	0.35515	0.347356	0.287265	0.344828	0.3263	0.307161	Cluster Analysis	E
0.322581	0.0790514	0.294638	0.304414	0.192976	0.287265	0.172414	0.239286	0.191975	Genetic Markers	D
0.537634	0.790514	0.883913	1.01471	0.463142	0.989467	1.133	1.13117	0.767902	Electronic Health Records	E
0.107527	0.0790514	0.117855	0.0507357	0.115785	0.127673	0.172414	0.13052	0.0959877	Proportional Hazards Models	E
0	0	0.117855	0	0.0771903	0	0.0492611	0.0435066	0.0959877	Area Under Curve	E
1.82796	2.21344	3.06423	2.08016	2.31571	2.68114	2.58621	2.39286	2.66846	Prevalence	E
0	0.0790514	0.0589275	0.0507357	0.0385951	0.0957549	0.0985222	0.0435066	0.172778	Neoplasm Metastasis	C
0.107527	0.474308	0.117855	0.304414	0.154381	0.159591	0.197044	0.108767	0.230371	Bayes Theorem	E
0.107527	0	0.0589275	0.152207	0.0771903	0.0957549	0.123153	0.13052	0.191975	Carcinoma, Non-Small-Cell Lung	C
0	0	0.23571	0.101471	0.154381	0.19151	0.369458	0.348053	0.479939	Drug Delivery Systems	E
0	0	0.0589275	0.152207	0.0385951	0.0638366	0.0985222	0.06526	0.0575926	Drug Design	E
0.430108	0.474308	1.00177	0	0.771903	0.574529	0.418719	0.478573	0.979075	Tissue Engineering	E
0.107527	0	0.117855	0.101471	0.115785	0.0957549	0.0738916	0.13052	0.134383	Drug Discovery	E
0.215054	1.34387	1.17855	0.862506	0.926283	0.893712	0.8867	0.739613	0.652716	Models, Theoretical	E
1.07527	2.37154	1.35533	1.36986	1.42802	1.21289	1.4532	1.08767	1.03667	Chronic Disease	C
0	0.158103	0.0589275	0	0.0771903	0.0319183	0.0985222	0.152273	0.0959877	Pedigree	E
0	0	0.412493	0.35515	0.231571	0.287265	0.418719	0.217533	0.287963	Decision Support Techniques	E
0	0	0	0	0	0.0319183	0.123153	0.06526	0	Neoplasm Proteins	D
1.50538	2.13439	2.88745	2.23237	2.58587	1.81934	2.38916	1.97955	2.51488	Incidence	E
0	0	0	0.202943	0.0385951	0.159591	0.123153	0.174027	0.0767902	Molecular Diagnostic Techniques	E
0	0	0	0.0507357	0.0385951	0	0.0492611	0.0217533	0.0191975	Models, Molecular	E
0.107527	0.158103	0	0.202943	0	0.0638366	0	0.13052	0.0767902	RNA, Messenger	D
0	0.0790514	0.176783	0.0507357	0.0385951	0.127673	0.0246305	0.0435066	0.115185	Protein Kinase Inhibitors	D
0.430108	0.474308	1.82675	0.608828	0.385951	0.829876	0.517241	0.304546	0.537531	Risk	E
0.537634	0.55336	1.29641	0.710299	0.578927	0.702202	1.08374	0.761366	0.863889	Tomography, X-Ray Computed	E
0	1.10672	1.23748	1.31913	1.35083	1.11714	1.7734	1.89254	1.49741	Pilot Projects	E
0	0	0.0589275	0.152207	0.0771903	0.0957549	0.0985222	0.0870133	0.0767902	Neoplasm Grading	E
0	0	0.176783	0.0507357	0	0.0319183	0.0246305	0.152273	0.0767902	Models, Genetic	E
0	0.158103	0	0.507357	0.385951	0.319183	0.295567	0.217533	0.191975	Early Diagnosis	E
0.752688	0.790514	1.47319	0.963978	1.19645	0.797957	1.84729	1.06591	0.825494	Diagnosis, Differential	E
0	0	0.176783	0.35515	0.385951	0.159591	0.591133	0.369806	0.307161	Multivariate Analysis	E
0.107527	0.632411	0.47142	0.507357	0.463142	0.383019	0.837438	0.761366	0.691112	Logistic Models	E
0	0	0	0	0	0.0638366	0.0492611	0	0.0575926	Carcinogenesis	C
0	0.474308	0.176783	0.405885	0.308761	0.287265	0.418719	0.52208	0.479939	Longitudinal Studies	E
0.215054	0.316206	0.23571	0.101471	0.0385951	0.127673	0.123153	0.282793	0.172778	Immunohistochemistry	E
0	0	0	0.0507357	0	0.0319183	0.0246305	0.0435066	0.0383951	Sequence Analysis, RNA	E
0.430108	0	0.117855	0.152207	0.0771903	0.0319183	0.197044	0.06526	0.0575926	Chemotherapy, Adjuvant	E
0.215054	0.395257	0.530348	0.507357	0.308761	0.414938	0.197044	0.45682	0.191975	Asthma	C
0	0	0	0	0	0.0957549	0.0985222	0.19578	0.0959877	Datasets as Topic	E
0.322581	0.237154	0.412493	0.304414	0.231571	0.478774	0.270936	0.239286	0.134383	Drug Therapy, Combination	E
0	0	0	0	0	0.0319183	0.0246305	0	0.0191975	Tumor Suppressor Protein p53	D
0.322581	0.474308	0.530348	0.913242	0.694712	0.670284	0.862069	0.609093	0.691112	Feasibility Studies	E
0.215054	0.237154	0.176783	0.405885	0.308761	0.383019	0.714286	0.26104	0.537531	Colorectal Neoplasms	C
0	0	0	0	0	0.0957549	0.147783	0.06526	0.0575926	Radiotherapy Dosage	E
0	0.395257	0.294638	0.253678	0.270166	0.287265	0.172414	0.19578	0.211173	Administration, Oral	E
0.107527	0.0790514	0.0589275	0	0	0.0638366	0.0738916	0.108767	0.115185	Neoadjuvant Therapy	E
0	0	0	0	0.0385951	0.0319183	0.0985222	0.0217533	0.0767902	Transcription Factors	D
0	0	0.353565	0.35515	0.0771903	0.0957549	0.394089	0.39156	0.211173	Linear Models	E
0	0	0	0	0	0	0	0.0217533	0.0767902	RNA, Long Noncoding	D
0.215054	0.158103	0.353565	0.152207	0.308761	0.159591	0.320197	0.108767	0.134383	Positron-Emission Tomography	E
0	0	0	0.0507357	0	0	0	0	0	BRCA1 Protein	D
0.215054	0.0790514	0	0.152207	0.0385951	0.0638366	0.320197	0.0870133	0.172778	Antibodies, Monoclonal	D
0	0	0	0.202943	0	0	0.0985222	0.0870133	0.115185	Disease Susceptibility	C
0	0	0.0589275	0	0	0.0319183	0.0246305	0.06526	0.0767902	ErbB Receptors	D
0.215054	0.0790514	0	0.0507357	0.0771903	0.0319183	0.0492611	0.0435066	0.0767902	Antibodies, Monoclonal, Humanized	D
0.215054	0.158103	0.294638	0.35515	0.308761	0.606447	0.615764	0.435066	0.441543	Early Detection of Cancer	E
0.107527	0	0.0589275	0.202943	0.154381	0.0957549	0.246305	0.06526	0.0383951	Stomach Neoplasms	C
0	0.0790514	0.117855	0.0507357	0.0771903	0.223428	0.0985222	0.239286	0.287963	Double-Blind Method	E
0.107527	0	0.766058	0.35515	0.270166	0.414938	0.295567	0.19578	0.172778	Recurrence	C
0.215054	0.0790514	0.117855	0.152207	0.424547	0.0957549	0.270936	0.0870133	0.191975	Hypoglycemic Agents	D
0	0	0.0589275	0	0.0771903	0.0319183	0.147783	0.108767	0.0959877	Drug Combinations	D
0	0.395257	0.353565	0.456621	0.231571	0.0957549	0.320197	0.304546	0.307161	Regression Analysis	E
0.322581	0	0.176783	0	0.0771903	0.127673	0.123153	0.0435066	0.0575926	Drug Monitoring	E
0	0	0	0	0	0	0	0	0	Cytochrome P-450 CYP2C19	D
0	0	0	0	0	0	0	0	0.0191975	Drug Screening Assays, Antitumor	E
0	0.316206	0.23571	0.152207	0.154381	0.0957549	0.147783	0.06526	0.0959877	Adenocarcinoma	C
0	0	0	0.0507357	0.115785	0	0.0492611	0.0435066	0.0767902	Reactive Oxygen Species	D
0	0	0.0589275	0	0.115785	0.0957549	0.270936	0.06526	0.15358	Molecular Imaging	E
0.107527	0.237154	0.294638	0.101471	0.308761	0.0957549	0.344828	0.369806	0.268766	Odds Ratio	E
0	0	0	0	0	0	0	0	0.0191975	BRCA2 Protein	D
0	0	0	0	0.154381	0.127673	0.147783	0.06526	0.115185	Cell Culture Techniques	E
0	0.0790514	0.117855	0.0507357	0.154381	0.0638366	0.0985222	0.174027	0.191975	Genetic Therapy	E
0	0	0.176783	0.0507357	0	0.0319183	0.0246305	0.0217533	0	Anti-Asthmatic Agents	D
0	0	0.117855	0.101471	0.154381	0.0957549	0.0985222	0.06526	0.0959877	Ovarian Neoplasms	C
0	0	0	0	0	0	0	0	0	Cytochrome P-450 CYP2D6	D
0	4.82213	1.47319	0.608828	1.04207	0.606447	0.862069	0.783119	0.307161	Equipment Design	E
0	0.711462	0.530348	0.558092	0.656117	0.670284	1.05911	1.06591	0.959877	Registries	E
0.107527	0.0790514	0.0589275	0.0507357	0.0385951	0.0957549	0.147783	0.0870133	0.0575926	Neoplasm Invasiveness	C
0	0	0	0	0.115785	0.0319183	0.0738916	0.06526	0.0191975	Insulin Resistance	C
0	0	0	0	0	0.0638366	0	0.0217533	0.0575926	Membrane Proteins	D
0	0.0790514	0.23571	0.152207	0.115785	0.127673	0.197044	0.152273	0.0767902	Drug Administration Schedule	E
0.107527	0	0.176783	0.101471	0.0385951	0.0319183	0.0492611	0.0435066	0.0959877	Mass Spectrometry	E
0.215054	0.237154	0.176783	0.202943	0.308761	0.414938	0.788177	0.3263	0.499136	Prostatic Neoplasms	C
0	0	0	0	0.0385951	0	0	0	0.0383951	Patient-Specific Modeling	E
0	0.0790514	0.0589275	0	0	0	0.0492611	0	0	Neoplastic Cells, Circulating	C
0.860215	0.632411	0.589275	0.862506	0.578927	0.510693	0.714286	0.500326	0.479939	Polymerase Chain Reaction	E
0	0	0	0	0	0.0319183	0.0246305	0.0217533	0.0191975	Lab-On-A-Chip Devices	E
0	0	0.176783	0	0.192976	0	0.197044	0.152273	0.230371	Polymers	D
0	0	0	0	0	0	0.0246305	0	0.0191975	Molecular Docking Simulation	E
0	0.0790514	0.117855	0.101471	0.0771903	0.159591	0.123153	0.0870133	0.115185	Carcinoma, Squamous Cell	C
0	0	0.117855	0	0	0.0638366	0.0246305	0.0217533	0.0383951	Cell Transformation, Neoplastic	C
0	0.0790514	0.117855	0.101471	0.0385951	0.127673	0.270936	0.0870133	0.134383	Drug Approval	E
0	0	0	0	0.0385951	0.0319183	0	0	0.0575926	Proto-Oncogene Proteins B-raf	D
0	0.0790514	0.23571	0.101471	0.115785	0.0957549	0.197044	0.0870133	0.0575926	Pancreatic Neoplasms	C
0.107527	0.0790514	0.0589275	0.0507357	0	0.0319183	0.0492611	0.0435066	0	DNA-Binding Proteins	D
0.537634	0.55336	0.530348	0.35515	0.270166	0.19151	0.147783	0.19578	0.230371	Data Interpretation, Statistical	E
0.430108	0.55336	0.883913	0.811771	0.578927	0.351101	0.763547	0.52208	0.575926	Diabetes Mellitus, Type 2	C
0	0	0.0589275	0	0	0	0	0	0.0383951	Nerve Tissue Proteins	D
0.107527	0	0	0	0.0771903	0.0638366	0.147783	0.152273	0.249568	Drug Carriers	E,D
0.322581	0.0790514	0.117855	0.202943	0.154381	0.0638366	0.295567	0.06526	0.191975	Liver Neoplasms	C
1.39785	1.26482	1.47319	1.36986	2.23852	1.34057	1.74877	1.65325	1.88136	Cardiovascular Diseases	C
0	0	0.294638	0	0.0385951	0.159591	0.0985222	0.0435066	0.0575926	Hematopoietic Stem Cell Transplantation	E
0	0	0	0.304414	0.0385951	0.127673	0.172414	0.217533	0.211173	Real-Time Polymerase Chain Reaction	E
0	0	0.353565	0	0.347356	0.223428	0.270936	0.174027	0.364753	Tissue Scaffolds	E
0	0	0.0589275	0	0	0.0638366	0.0738916	0.0435066	0.0383951	Receptor, ErbB-2	D
0	0.632411	0.353565	0.253678	0.270166	0.351101	0.246305	0.304546	0.249568	Imaging, Three-Dimensional	E
0	0	0	0	0	0.0319183	0.0246305	0.0217533	0.0383951	Tandem Mass Spectrometry	E
0	0	0.176783	0.101471	0.0771903	0.0319183	0.0246305	0	0.0959877	Sample Size	E
0.322581	0.158103	0.117855	0.253678	0.192976	0.223428	0.172414	0.26104	0.172778	Brain Neoplasms	C
0.430108	0	0.117855	0.202943	0.347356	0.319183	0.221675	0.174027	0.211173	Blood Glucose	D
0	0	0	0	0	0.0319183	0	0	0	Oncogene Proteins, Fusion	D
0.107527	0	0.0589275	0.152207	0.115785	0.0638366	0.147783	0.0435066	0.15358	Carcinoma, Hepatocellular	C
0	0	0	0.304414	0.347356	0.223428	0.295567	0.152273	0.268766	Percutaneous Coronary Intervention	E
0	0	0.0589275	0.0507357	0.0385951	0.0638366	0.147783	0.0870133	0.0383951	Lymphatic Metastasis	C
0	0	0	0	0	0.0319183	0.0246305	0	0.0383951	Single-Cell Analysis	E
0.107527	0.237154	0.0589275	0	0.192976	0.0638366	0.320197	0.152273	0.15358	Pharmaceutical Preparations	D
0	0	0	0	0.0385951	0.159591	0.123153	0.06526	0.191975	Biological Products	D
0.645161	0.237154	0.412493	0.761035	0.385951	0.287265	0.566502	0.217533	0.287963	DNA	D
0	1.10672	0.530348	0	0.385951	0.319183	0.320197	0.26104	0.230371	Electroencephalography	E
0	0	0	0	0	0.0319183	0	0.0217533	0	Nuclear Proteins	D
0	0	0	0	0	0	0.123153	0	0.0575926	Random Allocation	E
0.860215	0.474308	1.23748	0.913242	1.38942	0.893712	1.00985	1.10942	1.15185	Anti-Bacterial Agents	D
0	0.711462	0.824985	0.405885	0.347356	0.414938	0.295567	0.413313	0.345556	Monitoring, Physiologic	E
0.107527	0.158103	0.0589275	0	0	0	0.0246305	0.108767	0.115185	Treatment Failure	E
0	0	0.589275	0.101471	0.154381	0.319183	0.0985222	0.0435066	0.0767902	Remission Induction	E
0	0	0	0.0507357	0	0	0.0492611	0.108767	0.0959877	Administration, Inhalation	E
0	0	0	0	0	0	0.0246305	0	0	Cytochrome P-450 CYP3A	D
0	0	0	0	0	0	0.0246305	0	0.0767902	Programmed Cell Death 1 Receptor	D
0	0	0.294638	0	0.231571	0.383019	0.320197	0.413313	0.479939	Geriatric Assessment	E
0	0	0	0	0.0385951	0.0319183	0.0246305	0.0217533	0.0191975	Carrier Proteins	D
0	0	0	0.0507357	0	0	0	0.0217533	0	HLA Antigens	D
0	0	0	0	0	0.0957549	0.172414	0.174027	0.0191975	Models, Economic	E
0	0	0	0	0.154381	0.0319183	0.270936	0.13052	0.134383	Cross-Over Studies	E
0	0	0	0	0	0.0319183	0.0246305	0	0.0191975	Transfection	E
0	0	0	0.0507357	0	0.0319183	0	0.0217533	0.0383951	Proteome	D
0	0	0.0589275	0.0507357	0.0385951	0	0.0492611	0.0217533	0	Oligonucleotide Array Sequence Analysis	E
0	0	0	0.0507357	0	0	0.0738916	0.0435066	0.0383951	Drug Evaluation, Preclinical	E
0	0	0.294638	0.202943	0.115785	0.0638366	0.344828	0.761366	0.441543	Clinical Protocols	E
0	0	0	0	0.0385951	0	0	0.0435066	0.0191975	RNA, Small Interfering	D
0	0.55336	0.47142	0	0.347356	0.574529	0.46798	0.435066	0.499136	Pain Management	E
0	0	0	0.253678	0	0	0.123153	0.3263	0.211173	Statistics, Nonparametric	E
1.72043	0.55336	0.883913	0.862506	1.11926	1.11714	0.763547	0.6526	0.921482	HIV Infections	C
0	0	0	0	0.0385951	0.255346	0.320197	0.0870133	0.211173	Genotyping Techniques	E
0	0	0	0	0	0	0.0492611	0.06526	0.0575926	Leukocyte Count	E
0	0.0790514	0.117855	0.202943	0.115785	0.159591	0.172414	0.13052	0.211173	Neoplasm Recurrence, Local	C
0.107527	0.237154	0.766058	0.304414	0.347356	0.287265	0.320197	0.500326	0.307161	Anticoagulants	D
0	0	0	0.202943	0.0771903	0.127673	0.123153	0.0435066	0.15358	Cholesterol, LDL	D
0	0	0	0.152207	0.463142	0.19151	0.295567	0.174027	0.191975	Radiotherapy	E
0	0	0	0	0	0	0	0	0.0575926	Histones	D
0	0	0	0	0	0	0	0	0.0383951	Amino Acid Substitution	E
0	0	0	0.0507357	0	0.0319183	0.0492611	0	0.0191975	Antigens, Neoplasm	D
0.107527	0	0.412493	0	0	0.0638366	0.0492611	0.0217533	0.0383951	Leukemia, Myeloid, Acute	C
0	0	0	0	0	0	0	0	0	Microsatellite Instability	C
0	0.0790514	0	0	0	0	0	0.0435066	0	Proto-Oncogene Proteins p21(ras)	D
0	0	0	0	0	0	0.0246305	0	0.0383951	Microfluidics	E
0	0	0.412493	0.101471	0.115785	0.159591	0.123153	0.239286	0.134383	Probability	E
0.430108	0.316206	0.23571	0.101471	0.115785	0.223428	0.0738916	0.13052	0.115185	Antidepressive Agents	D
0	0	0	0	0	0	0	0	0.0191975	Molecular Sequence Annotation	E
0.215054	0.0790514	0.176783	0.152207	0.192976	0	0.172414	0.108767	0.0959877	Disease	C
0	0	0	0	0	0	0	0.0435066	0.0383951	Chromatography, Liquid	E
0	0.0790514	0.23571	0.101471	0.115785	0.223428	0.246305	0.304546	0.15358	Adrenal Cortex Hormones	D
0	0	0	0	0	0	0	0	0.0191975	Drug Repositioning	E
0	0	0.412493	0	0.154381	0.414938	0.197044	0.435066	0.441543	Biocompatible Materials	D
0.645161	0.237154	0.176783	0	0.0771903	0.0638366	0.147783	0.19578	0.172778	Platelet Aggregation Inhibitors	D
0	0.0790514	0	0	0.0771903	0.0957549	0.0492611	0.06526	0.0191975	Principal Component Analysis	E
0.107527	0	0.294638	0.202943	0.0771903	0.255346	0.147783	0.108767	0.0575926	Immunosuppressive Agents	D
1.39785	0.869565	0.412493	0.659564	0.926283	0.797957	1.33005	0.804873	1.03667	Mass Screening	E
0	0.0790514	0	0.0507357	0.0771903	0.0957549	0.0492611	0.13052	0.115185	Urinary Bladder Neoplasms	C
0	0.0790514	0	0	0.270166	0.19151	0.147783	0.19578	0.326358	Epilepsy	C
0	0.0790514	0.0589275	0.0507357	0	0.0957549	0.0985222	0.0217533	0.0575926	In Situ Hybridization, Fluorescence	E
0	0	0	0	0	0.0319183	0.123153	0	0.115185	Tumor Burden	E
0	0.0790514	0.0589275	0	0	0	0.0492611	0.0435066	0.0383951	Proto-Oncogene Proteins	D
0	0	0.0589275	0	0	0	0.0246305	0.0217533	0	High-Throughput Screening Assays	E
0.537634	0.55336	0.70713	0.456621	0.810498	0.414938	0.418719	0.435066	0.575926	Diagnostic Imaging	E
0	0.237154	0.294638	0.253678	0.154381	0.287265	0.0738916	0.0435066	0.211173	Alzheimer Disease	C
0	0	0.0589275	0	0.231571	0.0319183	0.0985222	0	0.0575926	Fluorodeoxyglucose F18	D
0	0	0	0.0507357	0.0385951	0	0	0.0435066	0.115185	Monte Carlo Method	E
0	0.0790514	0.412493	0.608828	0.463142	0.446856	0.270936	0.478573	0.422346	Pulmonary Disease, Chronic Obstructive	C
0	0	0	0	0.115785	0.19151	0.221675	0.06526	0.15358	Kidney Transplantation	E
0	0	0	0	0	0	0	0	0	Cytochrome P-450 CYP2C9	D
0.752688	0.474308	0.766058	0.405885	0.501737	0.319183	0.221675	0.369806	0.479939	Acute Disease	C
0	0	0	0	0	0	0.147783	0.108767	0.0767902	Syndrome	C
0	0	0	0	0	0	0	0	0	Cystic Fibrosis Transmembrane Conductance Regulator	D
0	0	0	0.0507357	0	0.0319183	0.0492611	0.0435066	0.0383951	Glioblastoma	C
0	0	0	0.0507357	0	0.0638366	0.0492611	0.0435066	0.0767902	Radiometry	E
0	0	0	0	0	0.0957549	0.123153	0.108767	0.0575926	Anticonvulsants	D
0	0	0	0	0.231571	0.19151	0.295567	0.3263	0.191975	Quality-Adjusted Life Years	E
0	0	0.0589275	0	0.0385951	0.0319183	0.0985222	0.0870133	0.115185	Carcinoma, Renal Cell	C
0	0	0.0589275	0	0	0	0.0246305	0.0217533	0.0383951	Cancer Vaccines	D
0	0	0	0	0	0	0.0246305	0	0.0191975	Tumor Suppressor Proteins	D
0	0	0	0	0.0385951	0	0.0246305	0	0.0191975	DNA, Neoplasm	D
0	0	0	0	0	0	0	0	0	Technology, Pharmaceutical	E
0	0.0790514	0.0589275	0.152207	0.154381	0.159591	0.344828	0.19578	0.191975	Head and Neck Neoplasms	C
0	0	0	0	0.115785	0	0.123153	0	0.0959877	Phantoms, Imaging	E
0	0.0790514	0	0.152207	0.0771903	0.19151	0.0492611	0.0217533	0.134383	Radiotherapy Planning, Computer-Assisted	E
0	0	0.353565	0.101471	0.0771903	0.223428	0.344828	0.217533	0.230371	Inflammation	C
0	0	0	0	0	0	0.0246305	0.0435066	0	RNA-Binding Proteins	D
0	0.316206	0.23571	0.253678	0.308761	0.223428	0.46798	0.282793	0.345556	Coronary Artery Disease	C
0	0	0	0	0	0	0.123153	0.0870133	0.0191975	Forced Expiratory Volume	E
0	0.158103	0	0	0	0.319183	0.295567	0.217533	0.0959877	Statistics as Topic	E
0	0	0	0	0	0	0.0492611	0.108767	0.0767902	Biostatistics	E
0	0	0	0	0	0	0	0.0217533	0.0191975	Desensitization, Immunologic	E
0	0	0	0.0507357	0	0	0.0246305	0.0217533	0.0191975	Chromosome Mapping	E
0	0	0	0	0	0	0	0	0.0383951	B7-H1 Antigen	D
0	0	0	0	0.0385951	0.0957549	0.147783	0.0435066	0.0575926	Flow Cytometry	E
0	0	0	0	0	0	0	0	0	Proto-Oncogene Proteins c-akt	D
0	0	0	0	0	0.0638366	0.0738916	0	0.0383951	Chemoradiotherapy	E
0	0.316206	0.23571	0.152207	0.115785	0.223428	0.344828	0.45682	0.115185	Skin Neoplasms	C
0	0	0	0	0.0385951	0	0	0.06526	0.0767902	Drug Compounding	E
0	0	0	0	0	0	0.0246305	0.0435066	0	Drug Dosage Calculations	E
0	0	0	0	0.0385951	0	0.0492611	0.108767	0.134383	Polyethylene Glycols	D
0.645161	0.474308	0.47142	0.456621	0.617522	0.574529	0.812808	1.13117	0.806297	Critical Care	E
0	0	0.176783	0.253678	0.231571	0.0638366	0.270936	0.108767	0.191975	Hydroxymethylglutaryl-CoA Reductase Inhibitors	D
0.537634	0.237154	0.294638	0.456621	0.308761	0.223428	0.221675	0.282793	0.115185	Meta-Analysis as Topic	E
0	0	0.0589275	0.101471	0	0	0.0246305	0.108767	0.0191975	Finite Element Analysis	E
0	0.55336	0.47142	0	0	0.19151	0	0.108767	0.0767902	Diagnosis, Computer-Assisted	E
0	0	0.176783	0	0	0.223428	0	0.26104	0.230371	Neuroimaging	E
0	0	0	0	0	0.0638366	0.0492611	0	0.0959877	Organ Size	E
0	0	0	0	0	0.0319183	0.0246305	0	0.0383951	Cisplatin	D
0	0	0.0589275	0.253678	0.154381	0.0319183	0.0246305	0.0217533	0.0383951	Cystic Fibrosis	C
0	0.316206	0.0589275	0.405885	0.385951	0.446856	0.714286	0.304546	0.383951	Blood Pressure	E
0	0	0	0.202943	0.0385951	0.0957549	0.123153	0.0217533	0.0767902	Stents	E
0	0	0	0.101471	0	0.0638366	0	0.108767	0.0959877	Cytodiagnosis	E
0	0	0	0	0	0	0.123153	0.0435066	0.0191975	Markov Chains	E
0	0	0.117855	0	0.115785	0.0638366	0.147783	0.13052	0.172778	Kidney Neoplasms	C
0	0.158103	0.117855	0.0507357	0.154381	0.127673	0.246305	0.174027	0.115185	Melanoma	C
0	0	0	0.0507357	0.0385951	0	0.0246305	0.19578	0.0383951	Peptides	D
0	0	0	0	0	0	0	0	0	Gene Knockdown Techniques	E
0	0	0	0.152207	0	0.159591	0.147783	0.152273	0.172778	Models, Animal	E
0	0	0	0	0	0	0.0492611	0.0217533	0.0191975	Models, Neurological	E
0	0	0	0	0	0	0	0	0.0191975	Repressor Proteins	D
0	0	0.0589275	0	0.0771903	0.0319183	0.147783	0.0217533	0.0575926	Biosensing Techniques	E
0	0	0	0.152207	0	0.0319183	0	0.0217533	0.0383951	RNA	D
0	0	0	0	0	0	0.0492611	0.0217533	0	Cytochrome P-450 Enzyme System	D
0	0	0.0589275	0	0	0.0638366	0.0985222	0.0217533	0.0191975	Esophageal Neoplasms	C
0	0	0	0	0	0	0.0246305	0	0.0191975	Coculture Techniques	E
0	0	0	0	0	0	0	0	0	Ubiquitin-Protein Ligases	D
0	0	0.117855	0	0.0385951	0.223428	0.0492611	0	0	Models, Cardiovascular	E
0	0	0	0	0	0.19151	0.221675	0.239286	0.249568	Single-Blind Method	E
0	0	0	0	0.270166	0.19151	0.270936	0.19578	0.230371	Preoperative Care	E
0.645161	1.26482	0.70713	1.31913	1.38942	1.30865	1.05911	1.37046	1.07506	Program Evaluation	E
0	0.0790514	0.0589275	0	0.115785	0.0638366	0.0738916	0.0870133	0.134383	Inflammatory Bowel Diseases	C
0	0	0.0589275	0	0	0.0319183	0.0738916	0.0217533	0.0191975	Receptors, Estrogen	D
0	0	0	0	0	0.19151	0.344828	0.369806	0.268766	Hospital Mortality	E
0	0.158103	0.294638	0	0.0385951	0.0638366	0	0.0217533	0.0191975	Warfarin	D
0	0.158103	0.412493	0.253678	0.308761	0.19151	0.394089	0.13052	0.364753	Secondary Prevention	E
0	0	0	0	0	0.0319183	0.0246305	0	0	Adenosine	D
0	0	0	0	0	0	0.0738916	0.0217533	0.0575926	Allergens	D
0	0	0.117855	0.253678	0.0771903	0.159591	0.566502	0.239286	0.15358	Antihypertensive Agents	D
0	0	0.294638	0	0	0.127673	0.0492611	0	0.134383	Prostheses and Implants	E
0	0	0	0	0	0	0	0	0	Ataxia Telangiectasia Mutated Proteins	D
0	0	0	0	0	0	0	0.06526	0	Antigens, CD	D
0	0	0	0	0	0	0	0	0	Class I Phosphatidylinositol 3-Kinases	D
0	0.55336	0.353565	0.101471	0.115785	0.223428	0.270936	0.13052	0.115185	Antipsychotic Agents	D
0	0	0	0	0	0	0.0246305	0	0	NF-kappa B	D
0	0	0	0	0	0	0	0	0.0191975	Adaptor Proteins, Signal Transducing	D
0	0	0	0	0	0.0638366	0.0985222	0.13052	0.191975	Prenatal Diagnosis	E
0.430108	0.237154	0.530348	0.405885	0.154381	0.0319183	0.172414	0.19578	0.134383	Specimen Handling	E
0	0	0	0	0	0	0.0492611	0.06526	0.0767902	Nutrition Surveys	E
0	0	0	0	0	0	0.172414	0.13052	0.211173	Polypharmacy	E
0	0	0	0	0	0	0	0	0	Estrogen Receptor alpha	D
0	0	0	0	0	0	0	0	0	HLA-B Antigens	D
0	0	0.412493	0.253678	0.270166	0.414938	0.788177	0.543833	0.883087	Ultrasonography	E
0.107527	0	0.294638	0	0.0771903	0.127673	0.0738916	0.0435066	0.0383951	Multiple Myeloma	C
0	0	0.117855	0	0	0.0319183	0.147783	0.06526	0.268766	Doxorubicin	D
0	0	0	0	0	0.0638366	0.0492611	0	0	Translocation, Genetic	C
0	0	0	0	0	0	0.123153	0.217533	0.268766	Optical Imaging	E
0.430108	0	0.117855	0.152207	0.192976	0.0957549	0.172414	0.174027	0.172778	Glycated Hemoglobin A	D
0	0	0	0	0	0.0319183	0	0.0217533	0.0383951	Triglycerides	D
0	0	0	0.253678	0.540332	0.159591	0.344828	0.282793	0.249568	Microbial Sensitivity Tests	E
0	0	0	0	0.0385951	0	0.0738916	0	0.0191975	Magnetic Resonance Spectroscopy	E
0	0	0	0	0	0	0.0738916	0	0	Protein-Serine-Threonine Kinases	D
0	0	1.0607	0.456621	0.424547	0.383019	0.197044	0.39156	0.345556	Stem Cell Transplantation	E
0	0	0	0.101471	0	0	0.123153	0.0435066	0.0575926	False Positive Reactions	E
0.107527	0	0	0	0.0771903	0.0319183	0.0246305	0	0.115185	Glioma	C
0	0	0	0	0	0	0	0.0217533	0	Chromatin	D
0	0	0	0	0	0	0	0	0	Molecular Dynamics Simulation	E
0	0	0	0	0.192976	0.127673	0.270936	0.0435066	0.211173	Reference Values	E
0	0	0.294638	0	0	0.127673	0.0985222	0.06526	0	Immunophenotyping	E
0.430108	0.395257	0.824985	0.253678	0.347356	0.414938	0.369458	0.174027	0.460741	Hemorrhage	C
0	0	0	0	0.0385951	0	0	0	0.0575926	Blotting, Western	E
0	0.0790514	0	0	0	0	0	0	0	Deoxycytidine	D
0	0	0	0.202943	0.385951	0.159591	0.270936	0.3263	0.211173	Patient Care	E
0	0.0790514	0	0	0	0	0.0246305	0	0.0383951	Spectrometry, Mass, Matrix-Assisted Laser Desorption-Ionization	E
0	0	0	0	0	0	0	0	0	DNA Helicases	D
0	0	0	0	0	0.0319183	0.0492611	0	0.0383951	Incidental Findings	E
0	0	0.0589275	0	0	0	0.0246305	0	0	Phosphatidylinositol 3-Kinases	D
0	0	0	0	0.115785	0	0	0.0435066	0.0191975	Sequence Alignment	E
0	0	0.47142	0	0	0	0	0.108767	0.0575926	Brain Mapping	E
0	0	0	0.152207	0	0.127673	0.0492611	0.13052	0.0767902	Anti-Inflammatory Agents	D
0	0	0	0	0.0771903	0	0.147783	0	0.0959877	Nutrition Assessment	E
0	0	0	0	0.0385951	0	0.0492611	0.0870133	0.191975	Fluorescent Dyes	D
0	0	0	0	0	0	0	0	0.0191975	Protective Factors	E
0	0	0	0	0	0	0	0	0.0767902	Silicon Dioxide	D
0	0	0	0	0.0385951	0.0319183	0.0738916	0.0435066	0.0383951	Chromosome Aberrations	C
0.215054	0.474308	0.530348	0.507357	0.501737	0.510693	0.935961	0.717859	0.460741	Hypertension	C
0	0	0.23571	0.405885	0.231571	0.127673	0.123153	0.0870133	0.249568	Parkinson Disease	C
0	0	0.353565	0.304414	0.308761	0.19151	0.44335	0.413313	0.230371	Electrocardiography	E
0	0	0	0	0	0	0	0	0.0191975	Electrodes	E
0	0	0	0.101471	0.308761	0.127673	0.44335	0.06526	0.230371	Antirheumatic Agents	D
0	0	0	0	0	0	0	0	0	Cell Cycle Proteins	D
0	0	0	0	0	0	0	0	0.0191975	In Vitro Techniques	E
0	0	0	0	0	0	0	0	0	Crystallography, X-Ray	E
0	1.02767	0.412493	0.304414	0.424547	0.606447	0.689655	0.413313	0.575926	Self Care	E
0	0	0	0	0	0.0319183	0.0246305	0.0217533	0.0191975	Inflammation Mediators	D
0	0	0	0	0	0.0638366	0.0492611	0	0	Lymphoma, Large B-Cell, Diffuse	C
0.215054	0	0.0589275	0.101471	0.154381	0.0957549	0.123153	0.0870133	0.172778	Thyroid Neoplasms	C
0.752688	0.474308	0.648203	1.16692	0.578927	0.606447	0.615764	0.478573	0.844692	Palliative Care	E
0	0.632411	1.00177	0.913242	0.849093	0.861794	0.788177	1.04416	1.13266	Hospitalization	E
0	0	0.0589275	0.152207	0.192976	0.0638366	0.246305	0.19578	0.115185	Multimodal Imaging	E
0	0	0.0589275	0	0	0.0319183	0	0	0	Receptor Protein-Tyrosine Kinases	D
0	0	0	0	0	0	0	0	0.0767902	Neoplasm Transplantation	E
0	0.474308	0.294638	0.0507357	0.231571	0.127673	0.147783	0.108767	0.172778	Surgery, Computer-Assisted	E
0	0	0	0	0	0	0.0492611	0	0.0383951	Leukemia, Lymphocytic, Chronic, B-Cell	C
0	0	0	0	0	0	0	0	0	3' Untranslated Regions	D
0	0	0	0	0	0.0638366	0.0492611	0.0217533	0.0575926	Sarcoma	C
0	0	0	0	0	0	0	0.06526	0.0383951	Microscopy, Electron, Scanning	E
0.107527	0.158103	0.0589275	0.202943	0.347356	0.255346	0.492611	0.174027	0.268766	Arthritis, Rheumatoid	C
0	0	0	0	0	0	0	0	0	Vitamin K Epoxide Reductases	D
0	0	0	0	0	0	0	0.0217533	0.0191975	Injections, Subcutaneous	E
0	0	0	0	0	0	0	0.0217533	0.0575926	RNA, Ribosomal, 16S	D
0.752688	3.87352	3.06423	2.08016	3.35778	2.80881	2.78325	3.74157	3.34037	Stroke	C
0	0.0790514	0	0.0507357	0.0385951	0.0319183	0.0985222	0.06526	0.0383951	Immunologic Factors	D
0	0	0	0.253678	0.231571	0.127673	0.147783	0.13052	0.134383	Weight Loss	C
0	0	0	0	0	0.0638366	0.0492611	0.0217533	0.0191975	Prostatic Neoplasms, Castration-Resistant	C
0	0	0	0	0.0385951	0	0.172414	0.108767	0.0191975	Cell Separation	E
0	0	0	0	0	0	0	0	0	Apolipoproteins E	D
1.6129	1.66008	0.766058	1.82648	1.27364	0.606447	0.221675	0.239286	0.403148	Data Collection	E
0	0	0	0	0.192976	0.223428	0.123153	0.174027	0.134383	Observational Studies as Topic	E
0	0	0	0	0	0.0638366	0.0492611	0.0217533	0.0191975	Immunoglobulin E	D
0	0	0	0	0	0	0.0246305	0.0435066	0	Carcinoma, Pancreatic Ductal	C
0	0	0	0	0	0	0	0	0.0575926	Dose-Response Relationship, Radiation	E
0	0	0	0	0	0	0	0	0.0191975	Nomograms	E
0	0	0	0	0	0.0638366	0	0.108767	0.0959877	Respiratory Function Tests	E
0	0	0	0	0	0.0319183	0	0	0.0383951	CTLA-4 Antigen	D
0	0	0	0	0	0	0	0	0.0191975	Telomerase	D
0.752688	0.0790514	0.353565	0.253678	0.270166	0.159591	0.394089	0.413313	0.115185	Pain	C
0	0	0	0	0.501737	0	0.0985222	0.108767	0.0191975	Radiosurgery	E
0	0	0	0	0	0.0638366	0	0.0217533	0.0383951	Leukemia, Myelogenous, Chronic, BCR-ABL Positive	C
0	0	0	0	0	0	0	0.108767	0.0383951	Hyaluronic Acid	D
0	0.0790514	0	0	0	0.0957549	0	0.0435066	0.0191975	Proteins	D
0	0	0	0	0	0	0	0	0	Cadherins	D
0	0	0	0	0	0	0	0	0	Protein Interaction Mapping	E
0	0	0	0	0	0	0	0	0	Mendelian Randomization Analysis	E
0	0	0	0	0	0	0	0.0217533	0.0191975	Triple Negative Breast Neoplasms	C
0	0.237154	0.353565	0.405885	0.308761	0.287265	0.517241	0.19578	0.345556	Myocardial Infarction	C
0	0	0	0	0	0	0.0492611	0	0.0191975	Transplantation, Heterologous	E
0	0	0	0	0	0	0	0.0217533	0.0575926	Aptamers, Nucleotide	D
0	0.158103	0.23571	0.304414	0.154381	0.19151	0.320197	0.174027	0.15358	Kidney Failure, Chronic	C
0	0	0	0	0	0	0.0492611	0	0.0191975	Biomarkers, Pharmacological	D
0.860215	0.395257	1.17855	1.01471	0.501737	0.351101	0.344828	0.674353	0.595124	Cause of Death	E
0	0.0790514	0.0589275	0.152207	0.115785	0.0319183	0.0985222	0	0.0191975	Angiogenesis Inhibitors	D
0	0	0	0	0	0	0	0.0217533	0	Genomic Instability	C
1.50538	2.13439	0.589275	0.710299	0.810498	0.638366	0.738916	0.717859	0.652716	Population Surveillance	E
0	0	0	0	0.0771903	0	0	0	0.0575926	Metformin	D
0	0	0	0	0	0.0319183	0.0246305	0.0435066	0.0575926	Paraffin Embedding	E
0	0	0	0	0	0	0	0	0.0191975	Stochastic Processes	E
0	0	0	0	0	0.0319183	0.0246305	0	0.0191975	Vascular Endothelial Growth Factor A	D
0	0	0.176783	0.202943	0.231571	0.0957549	0.147783	0.06526	0.115185	Insulin	D
0	0	0	0	0	0	0.123153	0.13052	0.134383	Dyslipidemias	C
0	0	0.176783	0	0.115785	0.19151	0.172414	0.174027	0.115185	Glucocorticoids	D
0	0	0.23571	0	0	0.287265	0.221675	0.174027	0.0575926	Image Interpretation, Computer-Assisted	E
0	0	0	0	0.154381	0	0.0985222	0	0.0383951	Delayed-Action Preparations	D,E
0	0	0	0	0	0	0	0	0.0191975	Antineoplastic Agents, Phytogenic	D
0	0	0	0	0.424547	0.0638366	0.147783	0.217533	0.287963	Cell- and Tissue-Based Therapy	E
0	0	0	0	0	0	0.0738916	0	0.0383951	Calcium	D
0	0	0	0	0	0	0.0246305	0.0217533	0.0191975	Chromatography, High Pressure Liquid	E
0	0	0	0	0	0	0	0	0	Myeloid Differentiation Factor 88	D
0	0	0	0	0	0	0	0.0217533	0.0383951	Amyloid beta-Peptides	D
0	0	0.294638	0.152207	0	0.255346	0.0246305	0.3263	0.0959877	Medicine, Chinese Traditional	E
0	0	0.117855	0	0	0	0.172414	0.0870133	0.0959877	Angiotensin-Converting Enzyme Inhibitors	D
0	0	0	0	0	0	0	0	0	Chromosome Deletion	C
0	0	0	0	0.0385951	0	0.0492611	0.108767	0.15358	Enzyme-Linked Immunosorbent Assay	E
0	0	0	0	0	0	0	0.0217533	0.0383951	Tissue Culture Techniques	E
0	0	0	0	0	0	0	0.0217533	0	Membrane Transport Proteins	D
0	0	0	0	0	0	0.0738916	0	0.0191975	Proton Therapy	E
0	0	0.0589275	0	0	0	0	0	0	TOR Serine-Threonine Kinases	D
0	0	0	0	0	0.0638366	0.147783	0.217533	0.249568	Photochemotherapy	E
0	0	0	0	0	0	0	0.0217533	0.0383951	Limit of Detection	E
0	0	0	0	0	0	0	0	0	Basic Helix-Loop-Helix Transcription Factors	D
0.215054	0.158103	0.353565	0.152207	0.270166	0.223428	0.221675	0.174027	0.307161	Drug-Related Side Effects and Adverse Reactions	C
0	0	0	0	0.270166	0.0957549	0	0.174027	0.191975	Postoperative Period	E
0	0	0	0.253678	0	0.127673	0.147783	0.152273	0.172778	Medical History Taking	E
0	0	0	0.0507357	0	0	0	0.0217533	0.0191975	Cholesterol, HDL	D
0.107527	0	0	0.101471	0	0.19151	0	0	0.0575926	Materials Testing	E
0	0.395257	0	0	0	0.223428	0.221675	0.239286	0.211173	Endoscopy	E
0	0	0	0	0	0	0.0492611	0	0.0767902	Radiotherapy, Image-Guided	E
0	0	0	0	0	0.0319183	0	0	0	Lymphocyte Activation	E
0	0	0	0	0.0771903	0.0638366	0.147783	0.06526	0.0383951	Cholesterol	D
0	0	0	0	0	0.0319183	0.0246305	0.0435066	0.15358	Hypoxia	C
0	0	0	0	0	0	0	0	0	Primary Cell Culture	E
0	0	0	0	0	0.0957549	0	0.0435066	0.0767902	Tumor Necrosis Factor-alpha	D
0	0	0	0	0.0771903	0.0638366	0.0492611	0.108767	0.134383	Clinical Trials, Phase III as Topic	E
0	0	0	0	0	0	0	0.0435066	0	Glucose	D
0	0	0	0	0	0	0	0	0.0191975	Discriminant Analysis	E
0	0	0	0	0	0	0	0.0217533	0	Retreatment	E
0	0	0	0	0	0	0	0	0	Quinolones	D
0	0	0	0	0	0	0.197044	0	0.115185	Tomography, Optical Coherence	E
0	0	0	0	0	0	0	0	0	Aminophenols	D
0	0	0	0	0	0	0	0	0	Bioreactors	E
0	0	0	0	0	0	0	0	0	Gene Knockout Techniques	E
0	0	0	0.0507357	0	0.0319183	0.0246305	0	0.0575926	Antineoplastic Agents, Hormonal	D
0	0	0	0	0	0	0	0	0	Eye Proteins	D
0	0	0.353565	0	0	0	0.0246305	0	0	Transplantation Conditioning	E
0	0	0	0	0	0	0	0	0	Receptors, Notch	D
0	0	0	0	0	0	0	0	0.0191975	Excipients	D
0	0.0790514	0	0.0507357	0	0.0319183	0.0492611	0.0435066	0	Genetic Diseases, Inborn	C
0	0	0	0	0	0	0	0	0	Hypoxia-Inducible Factor 1, alpha Subunit	D
0	0	0	0	0	0	0	0	0	Prednisone	D
0	0	0	0	0	0	0	0.108767	0.0383951	Infusions, Intravenous	E
0	0	0	0	0.0385951	0.0638366	0	0.0217533	0.0959877	Radiotherapy, Intensity-Modulated	E
0	0	0	0	0	0	0	0	0.0383951	beta Catenin	D
0	0	0	0	0.270166	0	0	0.0870133	0.0383951	C-Reactive Protein	D
0	0	0	0	0	0	0	0	0.0575926	Diagnostic Self Evaluation	E
0	0	0	0	0	0	0	0.0217533	0.0191975	Gene Transfer Techniques	E
0	0	0	0	0	0	0	0	0.0191975	Cyclophosphamide	D
0	0.395257	1.11962	0.811771	0.771903	0.606447	1.18227	1.15293	1.17105	Postoperative Complications	C
0	0	0	0	0	0	0	0	0	Proto-Oncogene Proteins c-myc	D
0	0	0	0	0	0	0.123153	0	0.0767902	Transplantation, Autologous	E
0	0	0.353565	0.456621	0.192976	0.223428	0	0	0.0959877	Fatal Outcome	E
0.215054	0	0.353565	0.152207	0.115785	0.159591	0.172414	0.0870133	0.115185	Drug Therapy	E
0.752688	0.474308	0.47142	0.456621	0.308761	0.19151	0.246305	0.282793	0.307161	DNA Fingerprinting	E
0	0	0	0	0.0385951	0.0638366	0	0	0	Enzyme Inhibitors	D
0	0	0	0	0	0	0	0	0.0191975	Interferon-gamma	D
1.39785	0.948617	1.0607	1.52207	1.85257	1.62783	2.29064	2.04481	1.72778	Molecular Epidemiology	E
0	0	0	0.152207	0	0	0	0	0.0767902	Biological Therapy	E
0	0	0	0	0	0	0	0	0	Glutamine	D
0	0	0	0	0	0.0957549	0.197044	0.217533	0.15358	Reference Standards	E
0	0.395257	0.23571	0	0.501737	0.255346	0.295567	0.217533	0.326358	Pain Measurement	E
0	0	0	0	0	0	0	0	0	Transforming Growth Factor beta	D
0	0	0	0	0	0	0	0	0	Histone-Lysine N-Methyltransferase	D
0	0	0	0	0	0	0	0	0.0959877	Propensity Score	E
0	0	0	0	0	0	0	0	0	Fibroins	D
0	0	0.353565	0	0.270166	0.478774	0.394089	0.217533	0.15358	Heart Rate	E
0	0	0	0	0	0.19151	0.394089	0.369806	0.364753	Perioperative Care	E
0	0	0	0	0	0.0638366	0.0492611	0.06526	0.115185	Therapies, Investigational	E
0	0	0	0	0	0	0	0	0	Implants, Experimental	E
0	0	0	0	0	0.0638366	0.0246305	0.0870133	0.0191975	Neoplasm, Residual	C
0	0	0	0.101471	0	0	0.0246305	0	0.0383951	Clinical Trials, Phase II as Topic	E
0	0.158103	0	0	0	0	0	0	0.0959877	Multicenter Studies as Topic	E
0	0	0	0	0	0	0	0.108767	0.15358	Seizures	C
0	0	0	0.101471	0	0	0.123153	0	0.0959877	Likelihood Functions	E
0	0	0	0.101471	0	0.159591	0.0985222	0.152273	0.0575926	Anti-Inflammatory Agents, Non-Steroidal	D
0	0	0	0.35515	0	0.159591	0.147783	0.239286	0.191975	Transcranial Magnetic Stimulation	E
0	0	0	0.101471	0.0385951	0.223428	0.270936	0.26104	0.268766	Contrast Media	D
0.537634	0.237154	0.23571	0.202943	0.270166	0.19151	0.172414	0.239286	0.0575926	Analysis of Variance	E
0	0	0	0	0	0	0	0	0	Protein Kinases	D
0	0	0	0	0	0	0.0985222	0	0.0767902	Hypolipidemic Agents	D
0	0	0	0	0	0	0.246305	0.19578	0.15358	Echocardiography	E
0	0	0	0	0	0	0	0	0	Cell Adhesion Molecules	D
0	0	0	0	0	0	0	0	0	ATP Binding Cassette Transporter, Subfamily B	D
0	0	0	0	0.0771903	0	0.0246305	0.0870133	0.0767902	Bronchodilator Agents	D
0	0	0	0	0	0	0	0.0217533	0.0383951	Immunoassay	E
0	0	0	0	0	0	0	0	0	PTEN Phosphohydrolase	D
0	0	0	0	0	0	0.295567	0.13052	0.172778	Aftercare	E
0	0	0	0.253678	0	0.0957549	0.270936	0.108767	0.134383	Coronary Angiography	E
0	0	0	0	0.192976	0.19151	0.246305	0.239286	0.115185	Respiration, Artificial	E
0	0	0	0	0.0771903	0	0.172414	0.108767	0.0191975	Osteoporosis	C
0	0	0	0	0	0.0319183	0	0.0217533	0.15358	Glomerular Filtration Rate	E
0	0	0	0	0	0	0	0	0.115185	Polysomnography	E
0	1.10672	0.47142	0.558092	0.964878	0.574529	1.05911	1.06591	0.883087	Exercise Therapy	E
0	0	0	0.0507357	0.0385951	0.127673	0.123153	0.0217533	0.0575926	Anti-HIV Agents	D
0	0	0	0	0	0	0	0	0.0191975	Microspheres	E
0.107527	0	0.353565	0.152207	0.192976	0.127673	0.147783	0.152273	0.191975	Diabetes Mellitus, Type 1	C
0	0	0	0	0	0.287265	0.394089	0.282793	0.268766	Life Expectancy	E
0	0	0	0	0	0	0.0246305	0.0217533	0.0191975	Microfluidic Analytical Techniques	E
0	0	0	0.202943	0.424547	0	0.418719	0.13052	0.326358	Rheumatic Diseases	C
0	0	0	0	0	0.0319183	0.0492611	0	0	Receptors, Progesterone	D
0	0	0	0	0	0	0	0	0.0191975	Gelatin	D
0	0	0	0	0	0	0	0	0	Plaque, Atherosclerotic	C
0	0	0.353565	0.101471	0.231571	0.255346	0.123153	0.108767	0.15358	Body Weight	C,E
0	0	0	0	0	0	0	0	0	DNA (Cytosine-5-)-Methyltransferases	D
0	0	0	0	0	0	0	0	0	Homeodomain Proteins	D
0	0	0.70713	0	0.231571	0.255346	0.197044	0.217533	0.134383	Medical Records	E
0	0	0	0.0507357	0.0385951	0	0.0492611	0.0435066	0.0191975	Neovascularization, Pathologic	C
0	0	0	0	0	0	0.147783	0	0.0191975	Androgen Antagonists	D
0	0	0	0	0	0.19151	0.172414	0.174027	0.134383	Antitubercular Agents	D
0.107527	0	0.412493	0.101471	0.192976	0.0957549	0.295567	0.3263	0.307161	Antiviral Agents	D
0	0	0	0	0.0385951	0.0638366	0	0.108767	0	Nonlinear Dynamics	E
0	0	0	0	0.270166	0.223428	0.591133	0.543833	0.441543	Self Report	E
0	0	0	0	0	0	0	0	0.0191975	Aneuploidy	C
0	0	0	0	0	0	0	0	0	Lysine	D
0	0	0.412493	0.253678	0.424547	0.223428	0.197044	0.13052	0.191975	Renal Dialysis	E
0	0	0	0.0507357	0.0385951	0	0.0246305	0	0.0575926	Clinical Trials, Phase I as Topic	E
0	0	0.353565	0.202943	0.115785	0.414938	0.394089	0.413313	0.230371	Atrial Fibrillation	C
0	0.474308	0	0	0.347356	0.223428	0.369458	0.304546	0.499136	Mortality	E
0	0	0	0	0	0	0.0492611	0	0.0191975	Receptors, Androgen	D
0	0	0	0	0	0	0	0	0.0191975	STAT3 Transcription Factor	D
0	0	0	0.101471	0.0771903	0	0.0246305	0.06526	0.0959877	Radiotherapy, Adjuvant	E
0	0.0790514	0	0	0	0	0	0	0	Antimetabolites, Antineoplastic	D
0	0	0	0	0.385951	0.159591	0.295567	0.174027	0.345556	Renal Insufficiency, Chronic	C
0	0	0	0	0	0.0319183	0.0738916	0.0435066	0.0383951	Genetic Engineering	E
0	0	0	0	0	0	0.0246305	0	0	Tissue Fixation	E
0	0	0	0	0	0	0	0	0	DNA Repair Enzymes	D
0	0.0790514	0.0589275	0	0	0	0	0	0.0191975	Fluorouracil	D
0	0	0.589275	0	0.115785	0.0957549	0.123153	0.0870133	0.0575926	Prosthesis Design	E
0	0	0	0	0	0.0638366	0	0.0435066	0.0383951	Protein-Tyrosine Kinases	D
0	0	0.176783	0	0	0.0319183	0.0985222	0.13052	0.0191975	Gastrointestinal Neoplasms	C
0	0	0	0	0	0.0319183	0	0.0870133	0.0767902	Microscopy, Fluorescence	E
0	0	0	0	0	0	0.0492611	0.0870133	0.0575926	Continuous Positive Airway Pressure	E
0.107527	0	0	0.304414	0.231571	0.319183	0.221675	0.0870133	0.115185	Kidney Diseases	C
0	0	0.47142	0	0	0	0	0	0.115185	Heart Valve Prosthesis	E
0	0	0	0	0	0	0.0492611	0	0.0383951	Ki-67 Antigen	D
0.645161	0.474308	0.353565	0.761035	0.424547	0.414938	0.738916	1.08767	0.825494	Heart Failure	C
0.752688	0.395257	0.530348	0.558092	0.540332	0.446856	0.862069	0.739613	0.595124	Length of Stay	E
0	0	0	0	0	0	0	0	0	RNA, Untranslated	D
0	0	0	0.202943	0.192976	0.0638366	0.123153	0.108767	0.0383951	Radiation Injuries	C
0	0	0	0	0	0.223428	0.172414	0	0.134383	Fluid Therapy	E
0	0.237154	0	0.35515	0	0.255346	0.172414	0.19578	0.134383	Uterine Cervical Neoplasms	C
0	0	0	0	0	0	0	0.0217533	0	Electrochemical Techniques	E
0	0.0790514	0.0589275	0.101471	0.0385951	0.0638366	0.0738916	0.0435066	0.134383	Aspirin	D
0	0	0.47142	0	0.115785	0.0319183	0.0492611	0.0217533	0.0383951	Transplantation, Homologous	E
0	0	0	0	0	0.159591	0.123153	0.108767	0.230371	Transcranial Direct Current Stimulation	E
0.537634	0.395257	0.412493	0.35515	0.540332	0.574529	0.44335	0.674353	0.863889	Morbidity	E
0	0	0	0	0	0	0.123153	0	0.15358	Magnetite Nanoparticles	D
0	1.02767	0.589275	0.659564	0.424547	0.893712	0.788177	0.674353	0.748704	Activities of Daily Living	E
0	0	0	0	0	0	0	0	0.0383951	Camptothecin	D
0	0	0.294638	0.253678	0.270166	0.255346	0.295567	0.152273	0.15358	Radiation Dosage	E
0	0	0	0	0	0.255346	0	0.152273	0	Monitoring, Intraoperative	E
0	0	0.530348	0.761035	0.463142	0.446856	0.46798	0.717859	0.575926	Vaccination	E
0	0.0790514	0	0	0.0385951	0.223428	0.0985222	0.239286	0.0575926	Diagnostic Tests, Routine	E
0	0	0	0	0	0.0638366	0	0	0	Ovulation Induction	E
0	0	0	0.152207	0.154381	0.127673	0.246305	0.19578	0.15358	Sepsis	C
0	0	0	0.304414	0.231571	0	0.147783	0.0435066	0.0575926	Brain Diseases	C
0	0	0.294638	0.253678	0.0771903	0.0638366	0.0985222	0.0435066	0.115185	Atherosclerosis	C
0	0	0	0	0	0	0	0.217533	0.0767902	Heart Transplantation	E
0	0	0	0	0	0	0.172414	0.06526	0.307161	Opioid-Related Disorders	C
0	0	0	0	0.0385951	0	0.0246305	0.0435066	0.0191975	Endometrial Neoplasms	C
0.967742	0.869565	0.353565	0.608828	0.656117	0.734121	0.591133	0.913639	0.844692	Interviews as Topic	E
0	0	0	0	0	0	0	0.0217533	0	Intracellular Signaling Peptides and Proteins	D
0	0	0	0	0.115785	0.159591	0.0985222	0.39156	0.0959877	Rare Diseases	C
0	0	0	0	0	0	0.0246305	0	0.0191975	Fibrosis	C
0	0	0	0	0.0771903	0.127673	0.0492611	0.0217533	0.0191975	Precursor Cell Lymphoblastic Leukemia-Lymphoma	C
0	0	0.176783	0	0.192976	0.159591	0.197044	0.19578	0.0575926	Acute Coronary Syndrome	C
0	0	0	0	0	0	0.0492611	0.174027	0.134383	Stroke Volume	E
0	0	0	0	0	0	0	0	0.115185	Diet Therapy	E
0	0	0	0	0.0385951	0.0638366	0	0	0.0575926	Tomography, Emission-Computed, Single-Photon	E
0	0.158103	0.412493	0.456621	0.192976	0.223428	0.246305	0.348053	0.441543	Radiography	E
0.645161	0.237154	0.70713	0.608828	0.192976	0.414938	0.123153	0.413313	0.479939	Nervous System Diseases	C
0	0	0	0	0	0.0319183	0.0246305	0	0	Colorectal Neoplasms, Hereditary Nonpolyposis	C
0	0	0	0	0	0.0319183	0	0.0217533	0.0575926	Biopsy, Needle	E
0.537634	0.395257	0.176783	0	0.192976	0.159591	0.172414	0.174027	0.134383	Alcoholism	C
0	0.0790514	0	0.101471	0.0771903	0.0319183	0.0738916	0.0217533	0.0959877	Colonic Neoplasms	C
0	0	0.117855	0	0.308761	0.159591	0.0738916	0.304546	0.172778	Multiple Sclerosis	C
0	0	0.412493	0	0	0.223428	0.246305	0.26104	0.268766	Drug Prescriptions	E
0	0	0	0	0	0	0.147783	0	0.0959877	Long-Term Care	E
0	0.0790514	0	0	0	0	0.0985222	0	0.0191975	Microarray Analysis	E
0.215054	0.0790514	0	0.152207	0.115785	0.159591	0.147783	0.174027	0.115185	Reverse Transcriptase Polymerase Chain Reaction	E
0	0	0	0	0	0	0.147783	0.06526	0.0383951	DNA, Mitochondrial	D
0	0	0	0	0	0.0319183	0	0	0.0383951	Salvage Therapy	E
0	0	0	0.253678	0.0385951	0.0638366	0.0492611	0.06526	0.0959877	Genital Neoplasms, Female	C
0	0.0790514	0	0	0	0.0319183	0.0246305	0.0435066	0.0191975	Paclitaxel	D
0	0	0	0.35515	0	0	0.123153	0.06526	0.134383	Pregnancy Outcome	E
0	0	0	0	0	0.0319183	0	0	0.0959877	Kidney Function Tests	E
0	0	0	0.0507357	0.0385951	0.0638366	0	0.0217533	0.0575926	Endpoint Determination	E
0	0	0	0	0	0	0	0	0.0191975	Cyclin-Dependent Kinase Inhibitor p16	D
0	0	0	0	0.192976	0.127673	0.123153	0.217533	0.383951	Critical Illness	C
0	0	0	0	0	0	0	0.0217533	0.0191975	Tissue Array Analysis	E
0	0	0	0	0	0	0	0	0.134383	Administration, Intravenous	E
0	0	0.294638	0	0.501737	0.319183	0.517241	0.348053	0.383951	Reconstructive Surgical Procedures	E
0.215054	0	0	0.35515	0.0771903	0	0.123153	0.174027	0.0959877	Hypersensitivity	C
0	0	0	0	0.0385951	0.0319183	0	0.0435066	0.0575926	Interleukin-6	D
0	0	0	0.152207	0.0771903	0.0638366	0.147783	0.0870133	0.0767902	Prostate-Specific Antigen	D
0	0	0	0.0507357	0	0	0	0	0	Phenylurea Compounds	D
0	0	0	0	0	0	0	0	0.115185	Pharmacovigilance	E
0	0	0	0.101471	0	0.0319183	0	0	0	Taxoids	D
0	0	0	0	0	0	0.147783	0.217533	0.287963	Phototherapy	E
0	0.0790514	0	0	0	0.0319183	0	0	0.0191975	ras Proteins	D
0.860215	0.790514	0.412493	0.456621	0.347356	0.542611	0.44335	0.413313	0.460741	Influenza, Human	C
0	0	0	0	0	0.0319183	0.0246305	0.06526	0	Fatty Acids	D
0	0	0	0	0	0	0.0246305	0	0	Lipoproteins, HDL	D
0	0	0	0.101471	0.0771903	0.0319183	0.0985222	0.152273	0.172778	Radionuclide Imaging	E
0	0	0.47142	0	0	0	0	0	0	Antibodies, Monoclonal, Murine-Derived	D
0	0	0	0	0.154381	0.0638366	0.0492611	0.0217533	0.0767902	Hypoglycemia	C
0	0	0	0.0507357	0.115785	0.0638366	0.123153	0.0435066	0.0575926	Hyperglycemia	C
0	0	0	0	0	0.319183	0	0.19578	0.249568	Cardiopulmonary Resuscitation	E
0	0	0	0	0.0771903	0	0.295567	0.13052	0.0575926	Diabetic Retinopathy	C
0	0.869565	0	0	0.192976	0.351101	0.123153	0.19578	0.249568	Electromyography	E
0	0	0	0	0	0.0319183	0	0	0	Proto-Oncogene Proteins c-kit	D
0.107527	0	0.23571	0.101471	0.0771903	0.19151	0.0738916	0.0217533	0.0575926	Recombinant Proteins	D
0	0	0	0	0	0	0.0246305	0.06526	0.0191975	Neuroprotective Agents	D
0	0	0	0	0.231571	0	0.197044	0.19578	0.211173	DNA, Bacterial	D
0	0.395257	0	0.304414	0	0	0.123153	0.304546	0.191975	Resuscitation	E
0	0	0	0	0	0.0638366	0.0738916	0.0435066	0.0383951	Colitis, Ulcerative	C
0	0.474308	0.353565	0	0.231571	0	0.270936	0.239286	0.230371	Arrhythmias, Cardiac	C
0	0	0	0	0	0	0.123153	0.06526	0.0767902	Neoplasms, Experimental	E,C
0	0	0	0	0	0.0638366	0.0738916	0	0.0767902	Prostatectomy	E
0	0	0	0	0	0	0.197044	0.13052	0.15358	Bacterial Proteins	D
0.430108	0.0790514	0.176783	0.152207	0	0.0638366	0.394089	0.19578	0.518334	Analgesics, Opioid	D
0	0.55336	0.294638	0.304414	0.463142	0.319183	0.418719	0.26104	0.326358	Health Surveys	E
0.645161	0	0.766058	0.659564	0.308761	0.255346	0.665025	0.39156	0.422346	Heart Diseases	C
0	0	0	0	0.0385951	0.0319183	0	0	0.0959877	Iodine Radioisotopes	D
0	0	0	0	0	0	0.0738916	0.0217533	0.0383951	Antioxidants	D
0.215054	0	0	0.253678	0.0771903	0.127673	0.246305	0.152273	0.172778	RNA, Viral	D
0	0	0	0	0	0	0.172414	0.06526	0.172778	Hyperthermia, Induced	E
0.322581	0.0790514	0	0	0.0385951	0.0319183	0.0246305	0	0.0191975	Ticlopidine	D
0	0	0.412493	0	0.192976	0	0.123153	0.108767	0.268766	Fibrinolytic Agents	D
0	0	0.412493	0	0.0385951	0.0638366	0.0985222	0.152273	0.15358	Psychotropic Drugs	D
0	0	0	0	0	0.0638366	0	0	0.0383951	Immunotherapy, Adoptive	E
0	0	0	0	0	0	0	0	0.0191975	Interleukins	D
0	0	0	0.304414	0	0.0638366	0.0246305	0.0217533	0.0575926	Neuroendocrine Tumors	C
0	0	0	0	0	0	0	0.0217533	0.0191975	Receptors, Antigen, T-Cell	D
0	0	0	0.101471	0.0385951	0.159591	0.0492611	0.0435066	0.0767902	Methotrexate	D
0	0.632411	0	0.710299	0.385951	0.383019	0.689655	0.696106	0.691112	Focus Groups	E
0	1.34387	0.648203	0.35515	0.617522	0.414938	0.665025	0.630846	0.518334	Physical Therapy Modalities	E
0	0	0	0.152207	0.115785	0.127673	0.123153	0.13052	0.0767902	Bone Neoplasms	C
0	0	0	0	0.0385951	0.0638366	0.0246305	0.06526	0.0383951	Crohn Disease	C
0	0	0	0	0	0.19151	0	0	0.134383	Bacterial Typing Techniques	E
0	0	0	0	0	0	0.147783	0.19578	0.383951	Public Health Surveillance	E
0	0	0	0	0	0	0	0.0435066	0.0191975	Proto-Oncogene Proteins c-met	D
0	0	0.353565	0.253678	0	0.414938	0.320197	0.19578	0.249568	Hearing Loss	C
0	0	0.353565	0.0507357	0.0385951	0	0	0.174027	0.134383	Hepatitis C, Chronic	C
0	0	0	0	0	0	0.0492611	0	0.0383951	Gastrectomy	E
0.752688	0	0.412493	0.35515	0.694712	0.414938	0.246305	0.26104	0.345556	Models, Organizational	E
0	0	0	0.304414	0.154381	0.19151	0.270936	0.304546	0.172778	Exercise Test	E
0.537634	0	0.47142	0.761035	0.540332	0.319183	0.517241	0.45682	0.383951	Laparoscopy	E
0	0	0	0	0	0.0319183	0	0	0	Carboplatin	D
0	0	0	0.0507357	0	0.0638366	0.0738916	0	0.0959877	Biopsy, Fine-Needle	E
0	0	0	0.253678	0	0	0.246305	0.282793	0.230371	Death, Sudden, Cardiac	C
0	0.395257	0.23571	0.101471	0	0.0638366	0.147783	0.152273	0.115185	Chi-Square Distribution	E
0.967742	0.711462	0.530348	0.608828	0.964878	0.383019	0.591133	0.58734	0.345556	Health Care Surveys	E
1.07527	0	0	0	0.617522	0.159591	0.172414	0.282793	0.403148	Neurosurgical Procedures	E
0	1.10672	0.412493	0	0.385951	0.319183	0.320197	0.413313	0.345556	Gait	E
0	0	0	0.456621	0	0	0	0	0.230371	Rabies	C
0	0	0	0.304414	0.463142	0.223428	0.221675	0.565586	0.556729	Patient Discharge	E
0	0	0	0	0.115785	0.0638366	0.295567	0.152273	0.307161	Chronic Pain	C
0	0	0	0.253678	0	0	0	0.152273	0.115185	Evaluation Studies as Topic	E
0	0	0.176783	0.152207	0.154381	0.0638366	0.221675	0.0435066	0.0191975	Diabetes Complications	C
0	0	0	0	0	0	0.123153	0.152273	0.0959877	Narration	E
0	0	0	0	0	0.255346	0.246305	0.152273	0.172778	Diarrhea	C
0	0.632411	0	0.507357	0.308761	0.255346	0.394089	0.26104	0.364753	Surgical Procedures, Operative	E
0	0	0	0.761035	0.578927	0.542611	0.517241	0.58734	0.556729	Ambulatory Care	E
0	0	0	0	0	0.287265	0.246305	0.152273	0.0959877	Visual Acuity	E
0	0	0	0	0	0	0.147783	0.152273	0.268766	Elective Surgical Procedures	E
0	0	0	0	0	0	0	0	0.115185	Ventricular Remodeling	C
0	0	0.412493	0.304414	0	0.319183	0.172414	0.3263	0.0959877	Eye Diseases	C
0	0	0	0	0	0	0.147783	0.152273	0.15358	Medication Errors	E
0.537634	0	0.353565	0.456621	0.733308	0.414938	0.566502	0.478573	0.403148	Disability Evaluation	E
0	0.55336	0.353565	0.35515	0.501737	0.414938	0.763547	0.282793	0.307161	Cardiac Surgical Procedures	E
0	0	0	0	0	0	0	0.304546	0.249568	Particulate Matter	D
0	0	0	0.253678	0	0	0.172414	0.369806	0.15358	Air Pollutants	D
1.29032	0.474308	0.47142	0.35515	0.424547	0.159591	0.492611	0.435066	0.307161	Substance-Related Disorders	C
0	0	0	0	0	0.127673	0.0246305	0.174027	0.134383	Arthroplasty, Replacement, Knee	E
0	0.790514	0.648203	0.304414	0.231571	0.510693	0.197044	0.282793	0.383951	Complementary Therapies	E
0	0	0	0	0	0	0.221675	0.108767	0.230371	Digestive System Surgical Procedures	E
0	0	0	0	0	0	0.147783	0.174027	0.230371	Time-to-Treatment	E
0	0	0	0.253678	0	0	0.197044	0.108767	0.230371	Mesenchymal Stem Cell Transplantation	E
0	0	0	0	0	0.0638366	0	0	0.0191975	Fusion Proteins, bcr-abl	D
0	0	0	0	0	0	0.221675	0.152273	0.0575926	Acute Kidney Injury	C
0.752688	0.395257	0	0.558092	0.424547	0.510693	0.46798	0.369806	0.518334	Tuberculosis	C
0	0.395257	0	0.35515	0.231571	0.127673	0.320197	0.217533	0.230371	Minimally Invasive Surgical Procedures	E
0	0	0	0	0	0	0.344828	0.06526	0.0959877	Hypertension, Pulmonary	C
0	0	0	0	0	0.383019	0	0	0.0959877	Remote Sensing Technology	E
0	0	0	0	0	0	0.0246305	0.0435066	0	Sulfonamides	D
0	0	0	0.101471	0	0	0.0738916	0	0.115185	Viral Load	E
0	0	0	0	0	0	0.123153	0.13052	0.0959877	Microscopy, Confocal	E
0	0	0	0.35515	0.424547	0.383019	0.147783	0.152273	0.249568	Delivery, Obstetric	E
0	0	0.294638	0.101471	0.115785	0.159591	0.147783	0.19578	0.0959877	Analgesics	D
0	0.790514	0.530348	0.405885	0.385951	0.351101	0.344828	0.304546	0.422346	Physical Examination	E
0	0.0790514	0.0589275	0.101471	0	0.0319183	0	0	0.0191975	Drugs, Investigational	D
0	0.395257	0.353565	0.35515	0.540332	0.446856	0.344828	0.630846	0.595124	Skin Diseases	C
0.215054	1.73913	0.47142	0.405885	0.385951	0.351101	0.246305	0.108767	0.115185	Monitoring, Ambulatory	E
0	0	0	0	0	0	0.172414	0	0.191975	Equipment and Supplies	E
0	0	0	0	0.308761	0.223428	0.270936	0.3263	0.403148	Orthopedic Procedures	E
0	0	0	0	0	0	0	0	0	Tamoxifen	D
0	0	0	0	0.270166	0	0.295567	0.304546	0.191975	Multilocus Sequence Typing	E
0	0	0.23571	0	0.0385951	0.127673	0.0738916	0.108767	0.0959877	Cardiovascular Agents	D
0	0	0	0	0	0.0638366	0.221675	0.0435066	0.0575926	Adenoma	C
0	0	0	0	0	0.0957549	0.172414	0	0.191975	Hemoglobins	D
0	0	0.23571	0.253678	0	0.19151	0.0246305	0.06526	0.134383	Holistic Health	E
0	0	0.294638	0	0	0.0319183	0	0	0.345556	Anemia	C
0	0	0	0	0	0	0	0	0.115185	Delayed Diagnosis	E
0	0	0	0	0	0.223428	0	0	0.115185	Headache	C
0	0	0	0	0	0	0.197044	0.19578	0.230371	Respiratory Tract Infections	C
0	0	0.23571	0.304414	0.385951	0.383019	0.197044	0.304546	0.230371	Continuity of Patient Care	E
0	0	0	0	0.501737	0	0.147783	0.348053	0.249568	Pediatric Obesity	E,C
0	0	0	0	0.308761	0.19151	0.221675	0.217533	0.364753	Patient Readmission	E
0	0.790514	0.353565	0	0	0.19151	0.147783	0	0.249568	Spinal Cord Injuries	C
0	0	0	0.608828	0.385951	0.702202	0.344828	0.348053	0.326358	Cross Infection	C
0	0	0	0	0	0	0	0.108767	0.249568	Death	C
0	0.474308	0	0.304414	0.424547	0.351101	0.320197	0.0870133	0.345556	Heart Defects, Congenital	C
0	0	0	0	0.192976	0.383019	0.172414	0.26104	0.268766	Fractures, Bone	C
0	0	0	0	0	0	0	0	0.115185	Blood Chemical Analysis	E
0	0	0	0	0	0.319183	0.221675	0	0.191975	Microscopy	E
0	0	0.294638	0	0	0	0.0246305	0.239286	0.0959877	Organ Transplantation	E
0	0.632411	0.412493	0	0.308761	0.223428	0.270936	0.3263	0.172778	Range of Motion, Articular	E
0	0	0	0.304414	0.385951	0.223428	0.221675	0.13052	0.191975	Patient Admission	E
0	0	0	0.405885	0.578927	0.223428	0.246305	0.217533	0.268766	Musculoskeletal Diseases	C
0	0	0	0.253678	0.270166	0.19151	0.221675	0.108767	0.15358	Staphylococcal Infections	C
0	0	0	0	0.231571	0	0	0.19578	0.15358	Brain Concussion	C
0	0	0	0	0	0	0	0.174027	0.0959877	Virulence Factors	D
0.645161	0.395257	0	0	0.192976	0.351101	0.172414	0.39156	0.211173	Malaria	C
0	0	0	0	0.192976	0.159591	0.147783	0.239286	0.15358	Dengue	C
1.07527	0.711462	1.35533	1.01471	0.887688	0.766039	0.8867	0.957146	0.883087	Wounds and Injuries	C
0	0	0	0	0	0.19151	0.147783	0.152273	0.191975	Muscle Strength	E
1.50538	0.632411	1.11962	1.01471	0.578927	0.414938	0.295567	0.52208	0.364753	Autopsy	E
0.860215	0.474308	0.70713	0.405885	0.347356	0.351101	0.418719	0.39156	0.652716	Communicable Diseases	C
0	0	0	0	0	0	0.123153	0	0.211173	Spatio-Temporal Analysis	E
0	0	0	0	0	0	0.0738916	0.152273	0.211173	Pain, Postoperative	C
0	0	0	0	0	0.159591	0	0	0.115185	Gastroenteritis	C
0	0	0	0	0	0.223428	0.172414	0.217533	0.115185	Airway Management	E
0	0	0	0	0.463142	0.287265	0.394089	0.19578	0.326358	Molecular Typing	E
0	0	0.294638	0.253678	0	0.287265	0.344828	0.239286	0.249568	Blood Transfusion	E
0	0	0	0.304414	0	0.19151	0.344828	0.39156	0.211173	Diagnostic Errors	E
0.860215	1.89723	0.766058	0.659564	1.11926	0.510693	0.320197	0.304546	0.15358	Occupational Diseases	C
0	0	0	0	0	0.0638366	0	0	0.230371	Erythrocyte Transfusion	E
0	0	0	0	0.308761	0	0.123153	0.108767	0.134383	Endovascular Procedures	E
0	0	0	0	0	0	0	0	0.172778	Anti-Retroviral Agents	D
0	0	0	0	0.270166	0	0.197044	0.13052	0.0959877	Infant Mortality	E
0	0	0	0	0	0.159591	0.270936	0.19578	0.0959877	Gait Disorders, Neurologic	C
0	0	0	0.456621	0.270166	0.19151	0.123153	0.108767	0.0959877	Foodborne Diseases	C
0	0	0	0	0	0	0.0738916	0	0.0959877	Staining and Labeling	E
0	0	0	0	0	0	0.295567	0	0.134383	Reoperation	E
0	0	0	0.253678	0.270166	0	0	0	0.134383	Epidemiologic Methods	E
0	0	0	0	0.308761	0	0	0.108767	0.115185	Sexually Transmitted Diseases	C
0	0	0	0	0	0.19151	0.147783	0.304546	0.15358	Intubation, Intratracheal	E
0	0	0.294638	0	0.231571	0	0.123153	0.13052	0.172778	Brain-Computer Interfaces	E
0	0	0	0	0	0.223428	0	0.152273	0.134383	Heart Arrest	C
0	0	0	0.253678	0.231571	0	0.221675	0.19578	0.268766	Burns	C
0	0	0.353565	0	0	0.159591	0	0.13052	0.230371	Electric Stimulation Therapy	E
0.537634	0.474308	0	0.304414	0.463142	0.351101	0.369458	0.304546	0.345556	Athletic Injuries	C
0	0	0.353565	0.405885	0.385951	0.223428	0.270936	0.543833	0.326358	Emergencies	C
0	0	0.412493	0	0.192976	0.223428	0.197044	0.19578	0.364753	Prenatal Care	E
0.752688	0	0.294638	0.253678	0.270166	0.19151	0.123153	0.3263	0.211173	Cadaver	C
0.537634	0	0.412493	0.304414	0.270166	0.19151	0.221675	0.239286	0.268766	Models, Educational	E
0.537634	0	0.530348	0.558092	0	0.255346	0.295567	0.217533	0.326358	Postmortem Changes	C
0	0.474308	0	0	0.385951	0.159591	0.172414	0.282793	0.307161	Epidemiological Monitoring	E
0	0	0.294638	0.405885	0.192976	0.287265	0.344828	0.304546	0.460741	Burnout, Professional	C
0.645161	2.21344	1.88568	0.558092	0.887688	0.606447	0.812808	0.891886	0.556729	Rehabilitation	E
0	0	0.353565	0.456621	0.270166	0.19151	0.172414	0.217533	0.268766	Communicable Diseases, Emerging	C
0	0	0	0	0	0	0.172414	0.108767	0.211173	Measles	C
0	0	0	0.304414	0	0	0	0	0.134383	Sentinel Surveillance	E
0	0.632411	0	0	0	0	0.123153	0.108767	0.134383	Spatial Analysis	E
0	0	0	0	0.385951	0.383019	0.46798	0.282793	0.134383	Observer Variation	E
0	0.395257	0.70713	0.761035	0.887688	0.19151	0.123153	0.304546	0.479939	Zoonoses	C
0	0	0	0	0	0	0	0	0.172778	Equipment Safety	E
0	0	0	0	0	0.19151	0	0.26104	0.134383	Acupuncture Therapy	E
0	0.395257	0	0	0.424547	0	0.172414	0.19578	0.172778	Emergency Treatment	E
0	0	0	0.304414	0.270166	0.19151	0.172414	0.217533	0.191975	Photography	E
0	0	0	0.253678	0	0	0.123153	0.19578	0.115185	Operative Time	E
0	0	0	0	0	0	0	0.217533	0.172778	Hemiplegia	C
0	0	0	0	0.617522	0.446856	0.197044	0.239286	0.211173	Hemorrhagic Fever, Ebola	C
0	0	0	0	0	0	0	0	0.115185	Epidemiologic Research Design	E
0	0	0	0	0	0	0.172414	0.13052	0.15358	Orthognathic Surgery	E
0	0	0	0	0	0	0.147783	0	0.191975	Patient Transfer	E
0	0	0	0	0.231571	0.446856	0	0	0.115185	Thoracic Surgical Procedures	E
0	0	0	0	0	0	0	0	0.15358	Transition to Adult Care	E
0	0	0	0	0	0	0	0	0.0959877	Contact Tracing	E
0	0	0	0	0.270166	0	0.172414	0.13052	0.115185	Electrophoresis, Gel, Pulsed-Field	E
0	0.55336	0.70713	0.304414	0	0.510693	0.369458	0.19578	0.211173	Correction of Hearing Impairment	E
0	0	0.530348	0	0	0.255346	0.147783	0.19578	0.115185	Hearing Aids	E
0	0	0	0.507357	0.231571	0.159591	0.344828	0.3263	0.211173	Neglected Diseases	C
0	0.474308	0	0	0.270166	0	0.123153	0.282793	0.211173	Occupational Therapy	E
0	0.869565	0.47142	0	0.347356	0.19151	0.320197	0.3263	0.230371	Paresis	C
0	0	0	0.35515	0	0	0	0	0.134383	Vestibular Diseases	C
0	0	0	0	0	0	0	0.174027	0.134383	Anesthetics	D
0	0	0	0	0	0	0.147783	0.174027	0.115185	Diagnostic Techniques, Ophthalmological	E
0	0	0	0.304414	0	0	0.344828	0	0.0959877	Poliomyelitis	C
0	0.395257	0	0	0	0.159591	0	0.108767	0.115185	Drinking Water	D
0	0	0	0	0	0	0	0.13052	0.0959877	Ophthalmoscopy	E
0	0	0.530348	0	0	0	0	0.108767	0.0959877	Heart Valve Prosthesis Implantation	E
0	0	0	0	0	0	0	0.174027	0.0959877	Papillomavirus Vaccines	D
0	0	0	0	0	0	0	0.0435066	0	Comparative Genomic Hybridization	E
0	0	0	0	0	0	0	0	0	Glucuronosyltransferase	D
0	0	0	0	0	0	0	0	0	Proto-Oncogene Proteins c-ret	D
0	0	0	0	0	0	0	0	0	Chromatin Immunoprecipitation	E
0	0	0.353565	0	0.0771903	0.0319183	0	0	0	Models, Psychological	E
0	0	0	0	0	0.0957549	0	0.0435066	0	Formaldehyde	D
0	0	0	0	0	0	0.0246305	0.174027	0	Idiopathic Pulmonary Fibrosis	C
0	0	0	0	0	0.0319183	0.0246305	0.0435066	0	Sequence Analysis	E
0	0	0	0	0	0	0	0	0	Pregnancy Rate	E
0	0	0	0	0	0	0	0	0	Cell Count	E
0	0	0	0	0	0	0.985222	0	0	Image Enhancement	E
0	0	0	0	0	0	0	0	0	GTP Phosphohydrolases	D
0	0	0	0	0	0	0	0	0	Protein Array Analysis	E
0	0	0	0	0	0	0	0.0217533	0	Matrix Metalloproteinases	D
0	0	0	0	0	0	0.0246305	0.0217533	0	Fluorescent Antibody Technique	E
0	0	0	0	0	0	0	0.0435066	0	Dopamine	D
0	0	0	0	0	0	0	0.0217533	0	Maximum Tolerated Dose	E
0	0	0	0	0.0385951	0	0	0.0435066	0	Multiplex Polymerase Chain Reaction	E
0	0	0	0	0	0	0.0246305	0.0217533	0	Immunomodulation	E
0	0	0	0	0	0	0.0738916	0.0217533	0	Fertilization in Vitro	E
0	0	0	0	0	0	0	0	0	Inhibitory Concentration 50	E
0	0	0	0	0	0	0	0	0	Hedgehog Proteins	D
0	0	0	0	0	0.127673	0	0.108767	0	Spirometry	E
0	0	0	0	0	0	0	0	0	Ubiquitin Thiolesterase	D
0	0	0	0	0	0	0	0	0	Allopurinol	D
0	0	0	0	0	0	0	0.0217533	0	Urologic Neoplasms	C
0	0	0	0	0	0	0	0	0	Waist-Hip Ratio	E
0	0	0	0	0	0	0	0	0	Immunoprecipitation	E
0	0	0	0	0	0.0319183	0	0.0217533	0	Body Height	E
0	0	0	0	0	0	0	0	0	Cyclin-Dependent Kinase Inhibitor p18	D
0	1.18577	0.412493	0	0.347356	0.255346	0.197044	0.108767	0	Therapy, Computer-Assisted	E
0	0	0	0.0507357	0	0	0.0985222	0.0217533	0	Immunosuppression	E
0	0.55336	0	0	0	0	0	0.19578	0	Phytotherapy	E
0	0	0	0	0	0	0.123153	0.217533	0	Defibrillators, Implantable	E
0	0	0	0.304414	0.231571	0.19151	0.123153	0.217533	0	Respiratory Tract Diseases	C
0	0	0	0.152207	0.115785	0	0	0.108767	0	Diagnosis	E
0	0	0	0	0	0	0.172414	0.0435066	0	Lung Diseases, Interstitial	C
0	0	0	0	0	0	0	0.0217533	0	Niacinamide	D
0	0	0	0.253678	0	0	0	0.13052	0	Reagent Kits, Diagnostic	D,E
0	0	0	0	0	0.159591	0.320197	0.108767	0	Radiography, Thoracic	E
0	0	0	0	0.192976	0	0.418719	0.152273	0	Patient Positioning	E
0	0	0.117855	0	0	0	0	0.0217533	0	Interferon-alpha	D
0.752688	0	0.294638	0	0.385951	0.19151	0.492611	0.13052	0	Health Status Indicators	E
0	0	0	0	0	0	0	0.152273	0	Microscopy, Electron, Transmission	E
0	0	0	0	0	0	0	0.108767	0	Chemoprevention	E
0	0	0	0	0	0	0	0.13052	0	Fluoroscopy	E
0	0	0	0	0	0	0.221675	0.108767	0	Soft Tissue Injuries	C
0	0	0	0	0	0	0.147783	0.13052	0	Hand Strength	E
0	0	0	0	0	0	0	0.108767	0	Preconception Care	E
0	0	0	0	0	0	0	0.152273	0	Retinal Diseases	C
0	0	0	0	0	0	0	0.13052	0	Carbapenems	D
0	0	0	0	0	0	0	0.152273	0	Injections	E
0	0	0.23571	0.101471	0	0	0	0.13052	0	Health Records, Personal	E
0	0	0	0	0.347356	0	0	0.174027	0	Escherichia coli Infections	C
0	0	0.530348	0	0.231571	0.319183	0.172414	0.108767	0	Cardiac Catheterization	E
0	0	0.353565	0	0	0	0	0.19578	0	Vision Disorders	C
0	0	0	0	0	0	0	0.304546	0	Life Support Care	E
0	0	0	0.253678	0	0	0	0.19578	0	Basic Reproduction Number	E
0	0	0	0	0	0	0	0.174027	0	Parenteral Nutrition, Total	E
0	0	0.294638	0	0	0	0	0.174027	0	Acoustic Stimulation	E
0	0	0.648203	0.405885	0.270166	0	0	0.304546	0	Animal Diseases	C
0	0	0	0	0	0	0	0.19578	0	Water	D
0	0	0	0	0	0	0	0.108767	0	Influenza in Birds	C
0	0	0	0	0	0	0	0.108767	0	Geographic Mapping	E
0	0	0	0	0	0	0	0.108767	0	Hearing Tests	E
0	0	0	0	0	0	0	0.152273	0	Poultry Diseases	C
0	0	0	0	0	0	0	0.108767	0	Ribotyping	E
0	0	0	0	0	0	0	0.108767	0	Biological Warfare Agents	D
0	0	0	0	0	0	0	0.108767	0	Protective Clothing	E
0	0	0	0	0	0	0.0246305	0.108767	0	Diabetic Foot	C
0	0	0	0	0	0	0	0	0	Limb Salvage	E
0	1.97628	0.47142	0	0	0	0.394089	0	0	Equipment Failure Analysis	E
0	0	0	0	0	0	0.0738916	0	0	Diabetic Neuropathies	C
0	0	0	0	0	0	0.0985222	0	0	Soft Tissue Infections	C
0	0	0	0	0	0	0.0246305	0	0	Prosthesis Fitting	E
0	0	0	0	0	0.0638366	0	0	0	Knee Prosthesis	E
0	0	0	0	0.0385951	0	0	0	0	Chemoradiotherapy, Adjuvant	E
0	0	0	0	0	0	0.0246305	0	0	CD4 Lymphocyte Count	E
0	0	0	0	0.0385951	0	0	0	0	Organoplatinum Compounds	D
0	0	0	0	0	0	0	0	0	ATP-Binding Cassette Transporters	D
0	0	0	0	0	0	0	0	0	Dihydrouracil Dehydrogenase (NADP)	D
0	0	0	0	0	0	0	0	0	Diabetic Angiopathies	C
0	0	0	0	0	0	0	0	0	Protective Devices	E
0	0	0	0	0	0	0	0	0	Apolipoproteins	D
0	0	0	0	0	0	0	0	0	Codon	D
0	0	0	0	0	0	0.0492611	0	0	Calibration	E
0	0	0	0	0	0	0.0738916	0	0	Dosage Forms	D,E
0	0	0	0	0	0	0	0	0	Diet, Diabetic	E
0	0	0	0	0	0	0.0492611	0	0	Skin Diseases, Infectious	C
0	0	0	0	0	0	0	0	0	Osteoarthritis, Hip	C
0	0	0	0	0	0	0.147783	0	0	Confidence Intervals	E
0	0	0	0.0507357	0	0.0319183	0.0492611	0	0	Lymph Node Excision	E
0	0	0	0	0	0.255346	0.0985222	0	0	Arthritis, Psoriatic	C
0	0	0	0	0.154381	0	0	0	0	Diet, Reducing	E
0	0	0	0	0.192976	0	0.221675	0	0	Factor Analysis, Statistical	E
0	0	0	0	0	0.0319183	0	0	0	Alcohol-Related Disorders	C
0	0	0	0	0.0385951	0.0638366	0.0246305	0	0	Purinergic P2Y Receptor Antagonists	D
0	0	0	0	0	0	0.172414	0	0	Nutritional Support	E
0.215054	0.55336	0.23571	0	0	0	0.147783	0	0	Telemetry	E
0	0	0	0	0	0	0.123153	0	0	Immunization Schedule	E
0	0	0	0	0	0	0.123153	0	0	Occult Blood	E
0	0	0.294638	0	0	0.19151	0.197044	0	0	Multiple Trauma	C
0	0	0	0	0	0	0.147783	0	0	Microbiological Techniques	E
0	0	0	0	0	0	0.147783	0	0	Biosimilar Pharmaceuticals	D
0	0	0	0	0	0	0.123153	0	0	Administration, Cutaneous	E
0	0	0	0	0	0	0.320197	0	0	Radiographic Image Enhancement	E
0	0	0	0	0	0	0.147783	0	0	Acinetobacter Infections	C
0	0	0	0	0	0	0.123153	0	0	Trachoma	C
0	0	0	0	0.231571	0	0.123153	0	0	Dietary Sucrose	D
0	0	0	0	0	0.223428	0.123153	0	0	First Aid	E
0	0	0.0589275	0.101471	0.0385951	0.0638366	0	0	0	Medical Record Linkage	E
0	0	0	0	0	0	0	0	0	Neoplasms, Unknown Primary	C
0	0	0	0	0	0.0319183	0	0	0	Least-Squares Analysis	E
0	0	0	0	0	0.0319183	0	0	0	Dose Fractionation, Radiation	E
0	0	0	0	0.154381	0	0	0	0	Thyroidectomy	E
0	0	0	0	0	0	0	0	0	Aryl Hydrocarbon Hydroxylases	D
0	0	0	0	0	0	0	0	0	Adrenergic beta-Agonists	D
0	0	0	0	0	0	0	0	0	Microscopy, Atomic Force	E
0	0.158103	0	0.405885	0.0385951	0	0	0	0	DNA Primers	D
0	0	0	0	0	0	0	0	0	In Situ Hybridization	E
0	0	0	0	0	0	0	0	0	Ribavirin	D
0	0	0	0	0	0	0	0	0	Cloning, Molecular	E
0	0	0	0	0	0	0	0	0	Receptor, Platelet-Derived Growth Factor alpha	D
0	0	0	0	0	0	0	0	0	Receptors, Adrenergic, beta-2	D
0	0	0	0	0.0385951	0	0	0	0	Platelet Function Tests	E
0	0	0	0	0.0385951	0	0	0	0	Cystectomy	E
0	0	0	0	0.424547	0	0	0	0	Compassionate Use Trials	E
0	0	0.47142	0.253678	0.192976	0	0	0	0	Trauma Severity Indices	E
0	0	0	0.35515	0	0	0	0	0	Vertigo	C
0	0	0	0	0	0	0	0	0	Mixed Function Oxygenases	D
0	0	0.117855	0	0	0	0	0	0	Drug Labeling	E
0.107527	0.0790514	0.0589275	0	0	0	0	0	0	Angioplasty, Balloon, Coronary	E
0	0	0	0	0	0	0	0	0	Quantum Dots	E
0	0	0	0	0	0	0	0	0	Multidrug Resistance-Associated Proteins	D
0	0	0	0	0	0	0	0	0	Receptors, Opioid, mu	D
0	0	0.353565	0	0	0	0	0	0	Work Capacity Evaluation	E
0	0	0.47142	0	0	0	0	0	0	Aortic Valve Stenosis	C
0	0	0.294638	0	0	0	0	0	0	Aortic Valve Insufficiency	C
0	0	0.294638	0	0	0	0	0	0	Death, Sudden	C
0	0.790514	0	0	0	0	0	0	0	Biofeedback, Psychology	E
0	0.632411	0	0	0	0	0	0	0	Orthotic Devices	E
0	0.869565	0	0	0	0	0	0	0	Self-Help Devices	E
0	0.55336	0	0	0	0	0	0	0	Faith Healing	E
0	0.395257	0	0	0	0	0	0	0	Transducers	E
0	0	0	0	0	0	0	0	0	Metabolic Clearance Rate	E

## Sheet: S5 - signif PM vs GM
## Terms with significantly different PM vs GM usage.
## combined.fdr - aggregated FDR for testing significance in term usage frequency between PM and GM papers
## p.mk: p-value for Mann-Kendall trend test of logratio dynamics
Term	combined.fdr	p.mk
Precision Medicine	0	NA
Prognosis	1.02e-179	0.348083
Treatment Outcome	4.78e-46	0.117851
Risk Factors	0.0481207	0.348083
Genetic Predisposition to Disease	1.51078996406091e-315	0.754454
Retrospective Studies	1.11e-18	0.251452
Molecular Targeted Therapy	0	0.117851
Biomarkers, Tumor	0	0.294507
Disease Progression	1.02e-51	0.465512
Neoplasms	0	0.175308
Cohort Studies	1.3e-13	0.754454
Genome-Wide Association Study	5.27e-158	0.342782
Risk Assessment	0.000622185	0.047604
Gene Expression Profiling	2.24e-185	1
Case-Control Studies	2.71e-29	0.175308
Antineoplastic Agents	4.81e-308	0.251452
Clinical Trials as Topic	4.38e-80	0.348083
Models, Biological	2.3e-66	0.348083
Biomarkers	5.18e-214	0.251452
Prospective Studies	0.0359602	0.348083
Reproducibility of Results	0.0139416	0.251452
Neoplasm Staging	1.93e-58	0.754454
Disease Models, Animal	1.22e-31	0.251452
Survival Analysis	8.31e-24	0.142213
Patient Selection	9.07e-64	0.047604
Immunotherapy	4.12e-61	1
Genetic Testing	8.31e-180	0.00914915
Follow-Up Studies	0.00343476	0.674987
Models, Statistical	8.1e-14	0.602168
Surveys and Questionnaires	3.69e-155	0.00249903
Cross-Sectional Studies	1.18e-64	1
Magnetic Resonance Imaging	0.000201446	0.251452
Combined Modality Therapy	2.97e-27	0.348083
Kaplan-Meier Estimate	7.06e-29	0.401678
Genetic Association Studies	3.39e-59	0.228207
MicroRNAs	3.53e-67	0.529368
Lung Neoplasms	6.69e-131	0.348083
Sensitivity and Specificity	0.000568155	0.0763327
Survival Rate	0.0371041	0.754454
Disease-Free Survival	1.29e-30	1
Breast Neoplasms	6.76e-124	0.602168
Body Mass Index	0.0161424	0.246252
DNA Mutational Analysis	1.24e-70	0.523217
Sequence Analysis, DNA	1.87e-56	0.0285677
Antineoplastic Combined Chemotherapy Protocols	5.22e-78	0.602168
Genetic Markers	1.37e-32	0.401678
Electronic Health Records	0.0225554	0.465512
Proportional Hazards Models	3.46e-16	0.529368
Prevalence	8.34e-53	0.117851
Neoplasm Metastasis	7.5e-47	0.602168
Bayes Theorem	5.73e-06	0.916965
Carcinoma, Non-Small-Cell Lung	6.51e-81	0.00914915
Drug Delivery Systems	5.59e-35	0.00166169
Drug Design	1.71e-36	0.0591721
Drug Discovery	1.98e-81	0.0591721
Chronic Disease	0.0101187	0.916965
Neoplasm Proteins	8.45e-39	0.132602
Incidence	4.63e-49	0.047604
Molecular Diagnostic Techniques	5.48e-50	0.0554692
Protein Kinase Inhibitors	7.08e-72	0.602168
Risk	0.00869942	1
Tomography, X-Ray Computed	0.0041239	0.175308
Diagnosis, Differential	1.68e-10	0.916965
Immunohistochemistry	1.68e-30	0.916965
Chemotherapy, Adjuvant	4.14e-18	0.754454
Asthma	8.93e-35	0.348083
Drug Therapy, Combination	3.9e-14	0.465512
Colorectal Neoplasms	9.89e-54	0.0591721
Radiotherapy Dosage	1.16e-06	0.0839498
Neoadjuvant Therapy	6.61e-12	0.598161
Positron-Emission Tomography	9.86e-16	0.916965
Antibodies, Monoclonal	1.09e-35	0.117851
ErbB Receptors	1.3e-66	0.0214236
Antibodies, Monoclonal, Humanized	9.16e-25	0.294507
Early Detection of Cancer	0.000122405	0.117851
Stomach Neoplasms	2.65e-24	0.602168
Double-Blind Method	0.00457259	0.0285677
Hypoglycemic Agents	2.37e-16	0.916965
Drug Monitoring	2.15e-35	0.916051
Cytochrome P-450 CYP2C19	2.02e-14	NA
Adenocarcinoma	1.28e-39	0.348083
Molecular Imaging	7.65e-15	0.0192436
Odds Ratio	0.0169007	0.348083
Ovarian Neoplasms	4.97e-26	0.598161
Cytochrome P-450 CYP2D6	4.78e-15	NA
Equipment Design	2.26e-10	0.754454
Neoplasm Invasiveness	5.91e-12	0.833935
Drug Administration Schedule	1.08e-07	0.0763327
Mass Spectrometry	5.96e-14	1
Prostatic Neoplasms	1.41e-40	0.117851
Neoplastic Cells, Circulating	1.16e-30	0.452075
Drug Approval	2.83e-05	0.00914915
DNA-Binding Proteins	6.1e-14	0.0688947
Data Interpretation, Statistical	0.002448	0.142213
Diabetes Mellitus, Type 2	2.55e-36	0.251452
Liver Neoplasms	3.44e-27	0.294507
Receptor, ErbB-2	7.73e-33	0.154424
Brain Neoplasms	6.52e-20	0.251452
Carcinoma, Hepatocellular	9.02e-15	0.529368
Pharmaceutical Preparations	3.46e-23	0.142213
DNA	4.18e-06	0.529368
Anti-Bacterial Agents	0.0224372	0.251452
Oligonucleotide Array Sequence Analysis	3.21e-25	0.912771
HIV Infections	0.0018234	0.602168
Neoplasm Recurrence, Local	1.34e-22	0.117851
Antigens, Neoplasm	1.75e-15	0.419955
Leukemia, Myeloid, Acute	1.9e-13	0.831484
Proto-Oncogene Proteins p21(ras)	1.12e-23	1
Antidepressive Agents	0.000272263	0.465512
Disease	8.85e-06	0.754454
Platelet Aggregation Inhibitors	2.92e-13	0.460597
Immunosuppressive Agents	6.64e-07	0.754454
Mass Screening	4.08e-07	1
In Situ Hybridization, Fluorescence	6e-09	0.142213
Proto-Oncogene Proteins	7.5e-19	0.270428
Cytochrome P-450 CYP2C9	2.69e-08	NA
Head and Neck Neoplasms	8.06e-06	0.0452014
Critical Care	3.85e-05	0.401678
Blood Pressure	0.0321693	0.0285677
Melanoma	1.63e-15	0.0164887
Cytochrome P-450 Enzyme System	1.4e-14	0.246566
Program Evaluation	5.26e-31	0.117851
Receptors, Estrogen	8.39e-10	0.228207
Warfarin	3.13e-09	0.670402
Antipsychotic Agents	0.000781192	0.833935
Multiple Myeloma	0.000208596	1
Palliative Care	0.00214024	0.602168
Arthritis, Rheumatoid	8.43e-07	0.0360317
Stroke	2.54e-77	0.754454
Data Collection	4.79e-08	0.175308
Proteins	1e-11	0.564567
Biomarkers, Pharmacological	4.27e-17	0.147501
Cause of Death	3.72e-12	0.208413
Angiogenesis Inhibitors	1.81e-06	0.75183
Population Surveillance	1.11e-15	0.117851
Drug-Related Side Effects and Adverse Reactions	5.13e-13	0.0285677
Clinical Trials, Phase III as Topic	0.0046361	0.0061699
Drug Therapy	4.06e-05	0.251452
DNA Fingerprinting	0.00186788	0.208413
Molecular Epidemiology	8.51e-64	0.251452
Antiviral Agents	0.000643452	0.0285677
Protein-Tyrosine Kinases	4.21e-09	0.024078
Length of Stay	2.08e-11	0.754454
Morbidity	5.29e-13	0.832107
Interviews as Topic	2.1e-11	0.0763327
ras Proteins	1.13e-14	0.616155
Influenza, Human	3.43e-06	0.246252
Recombinant Proteins	2.51e-05	0.175308
Ticlopidine	1.11e-10	0.914784
Health Care Surveys	8.44e-10	0.142213
Substance-Related Disorders	0.0134408	0.598161
Wounds and Injuries	7.05e-25	0.342782
Autopsy	3.49e-14	0.592628
Communicable Diseases	3.4e-05	1
Occupational Diseases	4.49e-15	0.079332
Rehabilitation	6.76e-27	0.833935
